# Supplementary material for: Pharmacokinomic Profiling Using Patient-Derived Cell Lines Predicts Sensitivity to Imatinib in Dermatofibrosarcoma Protuberans
Source: Cells. 2025 Jun 11;14(12):884. doi: 10.3390/cells14120884 (PMC12190883; doi:10.3390/cells14120884)
Supplement: Supplementary file 1 [file cells-14-00884-s001.zip]

Archive with 9 entries (9 files):
- cells- 3666386 supplementary material Figures.pdf
- TableS1_drug_list_20231030.xlsx
- TableS2_HTS cell viability.xlsx
- TableS3_clustering_DFSP_HTS_20240807.xlsx
- TableS4_clustering_20250119.xlsx
- TableS5_inhibitory_ration_peptide_20250418.xlsx
- TableS6_KSEA_20250418.xlsx
- TableS7_correlation_data_summary_drug_enrichment_20241206.xlsx
- TableS8_Cell line list.xlsx
