# Supplementary material for: Pharmacokinomic Profiling Using Patient-Derived Cell Lines Predicts Sensitivity to Imatinib in Dermatofibrosarcoma Protuberans
Source: Cells. 2025 Jun 11;14(12):884. doi: 10.3390/cells14120884 (PMC12190883; doi:10.3390/cells14120884)
Supplement: Supplementary file 1 [file cells-14-00884-s001.zip › TableS1_drug_list_20231030.xlsx]

## Sheet: drug list_true
Table S1 A list of 60 kinase inhibitors examined in this study
Cat#	CAS#	Name	Category	Provider
S1011	439081-18-2	Afatinib (BIBW2992)	Tyrosine kinase inhibitor	Selleck Chemicals
S7810	850140-73-7	Afatinib (BIBW2992) Dimaleate	Tyrosine kinase inhibitor	Selleck Chemicals
S1244	850879-09-3	Amuvatinib (MP-470)	Tyrosine kinase inhibitor	Selleck Chemicals
S2221	811803-05-1	Apatinib	Tyrosine kinase inhibitor	Selleck Chemicals
S1005	319460-85-0	Axitinib	Tyrosine kinase inhibitor	Selleck Chemicals
S1369	859212-16-1	Bafetinib (INNO-406)	Tyrosine kinase inhibitor	Selleck Chemicals
S1014	380843-75-4	Bosutinib (SKI-606)	Tyrosine kinase inhibitor	Selleck Chemicals
S1119	849217-68-1	Cabozantinib (XL184, BMS-907351)	Tyrosine kinase inhibitor	Selleck Chemicals
S4001	1140909-48-3	Cabozantinib malate (XL184)	Tyrosine kinase inhibitor	Selleck Chemicals
S1019	267243-28-7	Canertinib(CI-1033)	Tyrosine kinase inhibitor	Selleck Chemicals
S2788	1029712-80-8	Capmatinib(INCB28060)	Tyrosine kinase inhibitor	Selleck Chemicals
S1017	288383-20-0	Cediranib (AZD2171)	Tyrosine kinase inhibitor	Selleck Chemicals
S7634	1369761-01-2	Cerdulatinib (PRT062070, PRT2070)	Tyrosine kinase inhibitor	Selleck Chemicals
S7083	1032900-25-6	Ceritinib (LDK378)	Tyrosine kinase inhibitor	Selleck Chemicals
S2730	670220-88-9	Crenolanib (CP-868596)	Tyrosine kinase inhibitor	Selleck Chemicals
S1068	220127-57-1	Crizotinib (PF-02341066)	Tyrosine kinase inhibitor	Selleck Chemicals
S2727	1110813-31-4	Dacomitinib (PF299804, PF299)	Tyrosine kinase inhibitor	Selleck Chemicals
S1021	302962-49-8	Dasatinib	Tyrosine kinase inhibitor	Selleck Chemicals
S7782	863127-77-9	Dasatinib Monohydrate	Tyrosine kinase inhibitor	Selleck Chemicals
S7523	1108743-60-7	Entospletinib (GS-9973)	Tyrosine kinase inhibitor	Selleck Chemicals
S7998	1108743-60-7	Entrectinib (RXDX-101)	Tyrosine kinase inhibitor	Selleck Chemicals
S8401	1346242-81-6	Erdafitinib	Tyrosine kinase inhibitor	Selleck Chemicals
S7786	183321-74-6	Erlotinib	Tyrosine kinase inhibitor	Selleck Chemicals
S1023	183319-69-9	Erlotinib HCl (OSI-744)	Tyrosine kinase inhibitor	Selleck Chemicals
S7605	1206161-97-8	Filgotinib (GLPG0634)	Tyrosine kinase inhibitor	Selleck Chemicals
S1111	849217-64-7	Foretinib (GSK1363089)	Tyrosine kinase inhibitor	Selleck Chemicals
S2625	901119-35-5	Fostamatinib (R788)	Tyrosine kinase inhibitor	Selleck Chemicals
S1025	184475-35-2	Gefitinib(ZD1839)	Tyrosine kinase inhibitor	Selleck Chemicals
S2680	936563-96-1	Ibrutinib (PCI-32765)	Tyrosine kinase inhibitor	Selleck Chemicals
S2475	152459-95-5	Imatinib (STI571)	Tyrosine kinase inhibitor	Selleck Chemicals
S1026	220127-57-1	Imatinib Mesylate (STI571)	Tyrosine kinase inhibitor	Selleck Chemicals
S2111	231277-92-2	Lapatinib	Tyrosine kinase inhibitor	Selleck Chemicals
S1028	388082-77-7	Lapatinib (GW-572016) Ditosylate	Tyrosine kinase inhibitor	Selleck Chemicals
S1164	417716-92-8	Lenvatinib (E7080)	Tyrosine kinase inhibitor	Selleck Chemicals
S1003	796967-16-3	Linifanib (ABT-869)	Tyrosine kinase inhibitor	Selleck Chemicals
S1091	867160-71-2	Linsitinib (OSI-906)	Tyrosine kinase inhibitor	Selleck Chemicals
S2216	366017-09-6	Mubritinib (TAK 165)	Tyrosine kinase inhibitor	Selleck Chemicals
S1033	641571-10-0	Nilotinib (AMN-107)	Tyrosine kinase inhibitor	Selleck Chemicals
S1010	656247-17-5	Nintedanib (BIBF 1120)	Tyrosine kinase inhibitor	Selleck Chemicals
S1470	252916-29-3	Orantinib (TSU-68, SU6668)	Tyrosine kinase inhibitor	Selleck Chemicals
S7297	1421373-65-0	Osimertinib (AZD9291)	Tyrosine kinase inhibitor	Selleck Chemicals
S1035	635702-64-6	Pazopanib HCl (GW786034 HCl)	Tyrosine kinase inhibitor/standard chemotherapeutic reagent	Selleck Chemicals
S7818	1029044-16-3	Pexidartinib (PLX3397)	Tyrosine kinase inhibitor	Selleck Chemicals
S1490	943319-70-8	Ponatinib (AP24534)	Tyrosine kinase inhibitor	Selleck Chemicals
S7358	1092364-38-9	Poziotinib (HM781-36B)	Tyrosine kinase inhibitor	Selleck Chemicals
S1526	950769-58-1	Quizartinib (AC220)	Tyrosine kinase inhibior	Selleck Chemicals
S1178	755037-03-7	Regorafenib (BAY 73-4506)	Tyrosine kinase inhibitor	Selleck Chemicals
S7284	1374640-70-6	Rociletinib (CO-1686, AVL-301)	Tyrosine kinase inhibitor	Selleck Chemicals
S1378	941678-49-5	Ruxolitinib (INCB018424)	Tyrosine kinase inhibitor	Selleck Chemicals
S1006	379231-04-6	Saracatinib (AZD0530)	Tyrosine kinase inhibitor	Selleck Chemicals
S7397	284461-73-0	Sorafenib	Tyrosine kinase inhibior	Selleck Chemicals
S1040	475207-59-1	Sorafenib Tosylate	Tyrosine kinase inhibior	Selleck Chemicals
S7781	557795-19-4	Sunitinib	Tyrosine kinase inhibitor	Selleck Chemicals
S1042	341031-54-7	Sunitinib Malate	Tyrosine kinase inhibitor	Selleck Chemicals
S2753	905854-02-6	Tivantinib (ARQ 197)	Tyrosine kinase inhibitor	Selleck Chemicals
S1207	475108-18-0	Tivozanib (AV-951)	Tyrosine kinase inhibitor	Selleck Chemicals
S5001	540737-29-9	Tofacitinib (CP-690550) Citrate	Tyrosine kinase inhibitor	Selleck Chemicals
S1046	443913-73-3	Vandetanib (ZD6474)	Tyrosine kinase inhibitor	Selleck Chemicals
S1101	212141-51-0	Vatalanib (PTK787) 2HCl	Tyrosine kinase inhibitor	Selleck Chemicals
S1267	918504-65-1	Vemurafenib (PLX4032, RG7204)	Tyrosine kinase inhibior	Selleck Chemicals
