# Supplementary material for: Pharmacokinomic Profiling Using Patient-Derived Cell Lines Predicts Sensitivity to Imatinib in Dermatofibrosarcoma Protuberans
Source: Cells. 2025 Jun 11;14(12):884. doi: 10.3390/cells14120884 (PMC12190883; doi:10.3390/cells14120884)
Supplement: Supplementary file 1 [file cells-14-00884-s001.zip › TableS2_HTS cell viability.xlsx]

## Sheet: Sheet3 (3)
Table S2 Cell viability after treatment with 60 kinase inhibitors
CAS#	Name	NCC-DFSP1-C1		NCC-DFSP3-C1		NCC-DFSP4-C1		NCC-DFSP5-C1		GIST-T1
		Cell viability (%)	SD (standard deviation)	Cell viability (%)	SD (standard deviation)	Cell viability (%)	SD (standard deviation)	Cell viability (%)	SD (standard deviation)	Cell viability (%)	SD (standard deviation)
439081-18-2	Afatinib (BIBW2992)	65.3391	3.67355	44.0699	3.32992	1.19692	0.238144	97.865	3.01938	8.89596	0.77521
850140-73-7	Afatinib (BIBW2992) Dimaleate	91.5261	2.54415	78.0543	5.40073	64.464	21.0371	56.2793	32.5777	12.4651	0.0626631
850879-09-3	Amuvatinib (MP-470)	100	0	85.0108	0.0760667	74.0631	61.3827	100	0	46.0525	2.06788
1218779-75-9	Apatinib	82.071	12.2474	42.9671	0.354978	58.0279	24.7517	93.1408	0.196929	14.4076	0.563968
319460-85-0	Axitinib	83.2477	1.46345	18.0122	0.44399	62.4	2.54021	64.3486	6.26642	2.49205	0.0337048
859212-16-1	Bafetinib (INNO-406)	65.8801	3.66831	36.405	6.03462	93.151	7.50274	58.388	42.5367	3.23355	1.11226
380843-75-4	Bosutinib (SKI-606)	88.5907	4.06181	84.1179	2.4142	69.7428	9.56546	100	0	117.762	16.9535
849217-68-1	Cabozantinib (XL184, BMS-907351)	54.9276	4.42021	31.0999	1.63721	24.6144	16.1938	64.1058	6.55256	6.01077	0.187989
1140909-48-3	Cabozantinib malate (XL184)	45.1917	9.96953	34.648	3.1948	74.247	6.62007	66.7231	0.30946	62.2843	0.977439
267243-28-7	Canertinib (CI-1033)	78.8495	1.12416	91.5549	1.72418	100	0	89.938	1.80049	104.853	1.82006
1029712-80-8	Capmatinib (INCB28060)	78.9123	3.22457	80.4747	3.1948	64.464	25.2298	87.6504	8.13036	83.4509	0.303343
288383-20-0	Cediranib (AZD2171)	2.35071	0.384581	2.8059	0.557822	14.2251	5.2225	7.91984	6.61119	107.786	3.13455
1369761-01-2	Cerdulatinib (PRT062070, PRT2070)	100	0	50.049	0.633889	100	0	100	0	-1.41482	0.156658
1032900-25-6	Ceritinib (LDK378)	13.04	16.5666	26.916	38.065	0.543627	0.662007	0	0	80.7679	6.32898
670220-88-9	Crenolanib (CP-868596)	95.6794	6.11027	60.4479	2.56091	97.6379	42.0742	87.1511	18.171	4.61545	5.93204
877399-52-5	Crizotinib (PF-02341066)	4.0528	0.388262	12.5573	5.82737	0.601562	0.119072	2.65811	1.14455	111.097	3.88511
1110813-31-4	Dacomitinib (PF299804, PF299)	54.9188	1.12416	39.5605	0.9128	93.3349	14.2331	73.1485	7.14571	77.4781	2.41253
302962-49-8	Dasatinib	26.3118	12.3945	12.0275	0.527238	21.6773	9.44639	45.8758	10.3582	4.28753	0.0939947
863127-77-9	Dasatinib Monohydrate	38.3932	2.54415	19.2289	0.507111	42.3236	0.441338	56.6573	8.91808	2.28982	1.58413
1108743-60-7	Entospletinib (GS-9973)	87.0496	7.21829	88.2739	4.84291	100	0	77.3061	5.14829	42.7314	3.88511
1108743-60-7	Entrectinib (RXDX-101)	51.028	7.80996	82.4111	3.75262	4.55244	1.36079	0.0621651	0	19.358	19.0496
1346242-81-6	Erdafitinib	51.1116	7.75079	8.88386	1.49598	89.7306	3.78815	66.2854	13.4756	-0.443538	0.250653
183321-74-6	Erlotinib	86.2965	1.36083	72.1018	0.938156	89.7306	3.42037	76.9082	3.79792	85.029	3.63446
183319-69-9	Erlotinib HCl (OSI-744)	75.286	1.85171	84.1768	5.05039	94.3907	3.4134	91.9059	2.66108	98.4833	2.52786
1206161-97-8	Filgotinib (GLPG0634)	74.2684	1.86374	84.8673	1.03958	64.3169	30.673	79.3351	4.36057	25.3423	3.4778
849217-64-7	Foretinib (GSK1363089)	15.1319	5.91663	16.5575	1.54669	20.5509	4.48693	0.0111897	0.0158247	-1.1955	0.125326
901119-35-5	Fostamatinib (R788)	23.5202	5.17706	1.40743	0.101422	52.9525	14.8216	36.7446	2.70074	0.465078	0.0313316
184475-35-2	Gefitinib (ZD1839)	70.7455	10.9012	79.7619	4.30115	65.9325	3.61185	75.153	0.0286138	71.452	0.438162
936563-96-1	Ibrutinib (PCI-32765)	56.4459	18.312	97.7225	1.11564	44.42	18.7936	98.2314	2.50112	74.3449	2.85117
152459-95-5	Imatinib (STI571)	76.7643	2.15037	41.4209	1.47072	67.0041	11.9866	92.1082	2.77554	13.2439	1.4156
220127-57-1	Imatinib Mesylate (STI571)	85.8453	5.07727	41.107	0.971228	77.4031	12.066	93.2818	3.23336	10.143	0.606686
231277-92-2	Lapatinib	62.3658	2.24832	74.4147	1.87631	56.3361	31.9602	45.9947	6.49866	72.0891	8.49086
388082-77-7	Lapatinib (GW-572016) Ditosylate	72.0971	2.53863	93.3794	3.52417	55.9304	1.38917	47.6361	6.4381	93.1916	11.5944
417716-92-8	Lenvatinib (E7080)	71.549	1.09458	22.492	0.152133	80.0212	12.2471	79.9717	8.13036	2.28231	0.156658
796967-16-3	Linifanib (ABT-869)	72.4276	0.0887495	43.8814	3.32158	86.8987	1.54468	78.8975	1.49103	12.3397	0.187989
867160-71-2	Linsitinib (OSI-906)	51.6555	8.40162	80.3492	6.6178	68.3993	1.80213	55.7025	0.30946	72.3397	0.845952
366017-09-6	Mubritinib (TAK 165)	100	0	85.1004	1.3692	100	0	100	0	87.4415	2.09922
641571-10-0	Nilotinib (AMN-107)	73.7021	3.43462	44.0895	3.57967	55.6129	10.9149	20.8881	8.15493	3.80653	2.62897
656247-17-5	Nintedanib (BIBF 1120)	62.4247	4.45007	24.9779	1.63721	44.4598	6.8268	49.8415	2.80415	-0.844726	0.202229
252916-29-3	Orantinib (TSU-68, SU6668)	83.5143	3.10623	75.3291	3.52442	91.6063	5.36961	78.5394	4.24804	85.2483	2.22454
1421373-65-0	Osimertinib (AZD9291)	18.7717	16.8624	1.89152	0.177489	1.20563	0.662007	0.678843	0.365725	-0.0362271	0.720626
635702-64-6	Pazopanib HCl (GW786034)	73.1741	7.22764	24.4285	2.46969	69.1077	4.32629	77.4191	0.371979	5.6603	0.370753
1029044-16-3	Pexidartinib (PLX3397)	83.849	5.35455	41.6044	0.709956	75.9756	0.110334	33.1042	0.984646	10.7732	0.501305
943319-70-8	Ponatinib (AP24534)	0.335918	0.209064	0.960853	0.0277494	0.403109	0.158763	1.34297	0.486435	-1.48512	0.370753
1092364-38-9	Poziotinib (HM781-36B)	61.9265	0.680413	30.6856	1.54669	64.0227	0.58845	60.4369	5.59841	14.6269	3.72846
950769-58-1	Quizartinib (AC220)	62.1984	4.85164	34.6659	2.61162	88.5905	0.147113	52.6191	0.731451	3.94288	0
755037-03-7	Regorafenib (BAY 73-4506)	85.444	2.6581	46.2087	1.47072	20.566	9.20824	61.3743	1.6596	2.42464	2.66268
1374640-70-6	Rociletinib (CO-1686, AVL-301)	48.6433	3.72748	81.7477	0.583178	41.5145	33.6888	47.069	3.46033	48.841	5.16971
941678-49-5	Ruxolitinib (INCB018424)	78.4115	1.67251	84.4319	0.138747	71.4098	1.46856	69.3866	0.858414	106.808	8.22397
379231-04-6	Saracatinib (AZD0530)	60.504	1.62707	35.7058	1.03958	79.727	2.75836	73.7652	2.05369	14.4076	2.3812
284461-73-0	Sorafenib	59.3625	2.80743	26.6457	0.44399	34.934	7.85876	71.9157	1.40208	18.1311	3.06714
475207-59-1	Sorafenib Tosylate	70.6188	1.22452	44.1876	0.554987	28.8613	10.9149	40.8985	0.286138	13.0079	1.3819
557795-19-4	Sunitinib	86.5	1.28425	58.9628	1.74821	6.19795	0.396907	65.4816	1.34485	5.79512	0.707801
341031-54-7	Sunitinib Malate	32.9642	40.3195	46.9543	1.74821	5.68197	0.0396907	11.9248	5.20771	8.5252	4.51644
905854-02-6	Tivantinib (ARQ 197)	56.2158	9.58495	46.3557	1.64811	100	0	70.3834	12.0689	27.1596	2.66318
475108-18-0	Tivozanib (AV-951)	68.4112	2.9879	23.9981	0	74.2102	1.58146	58.4079	3.12273	5.88544	0.125326
540737-29-9	Tofacitinib (CP-690550) Citrate	86.4789	2.09064	82.8229	3.63517	98.2407	11.8675	66.5944	1.37346	113.077	5.46018
443913-73-3	Vandetanib (ZD6474)	39.7011	1.16478	3.04076	1.19322	49.699	13.0979	75.1125	3.97732	1.78425	0.674096
212141-51-0	Vatalanib (PTK787) 2HCl	69.9173	3.04707	38.8434	0.304267	13.3424	3.45715	74.5211	3.57286	8.70528	1.12794
918504-65-1	Vemurafenib (PLX4032, RG7204)	83.9235	1.52318	66.6153	1.91471	66.6469	7.2634	70.5196	5.37939	70.7442	0.741505
