# Supplementary material for: Pharmacokinomic Profiling Using Patient-Derived Cell Lines Predicts Sensitivity to Imatinib in Dermatofibrosarcoma Protuberans
Source: Cells. 2025 Jun 11;14(12):884. doi: 10.3390/cells14120884 (PMC12190883; doi:10.3390/cells14120884)
Supplement: Supplementary file 1 [file cells-14-00884-s001.zip › TableS3_clustering_DFSP_HTS_20240807.xlsx]

## Sheet: clustering_DFSP_HTS_20240807
Table S3 A list of clustering analysis with cell viability after treatment with kinase inhibitors (%)
Drug name	NCC-DFSP1-C1	NCC-DFSP3-C1	NCC-DFSP4-C1	NCC-DFSP5-C1	GIST-T1
Gefitinib (ZD1839)	70.7455	79.7619	65.9325	75.153	71.452
Vemurafenib (PLX4032, RG7204)	83.9235	66.6153	66.6469	70.5196	70.7442
Capmatinib (INCB28060)	78.9123	80.4747	64.464	87.6504	83.4509
Orantinib (TSU-68, SU6668)	83.5143	75.3291	91.6063	78.5394	85.2483
Erlotinib	86.2965	72.1018	89.7306	76.9082	85.029
Amuvatinib (MP-470)	100	85.0108	74.0631	100	46.0525
Entospletinib (GS-9973)	87.0496	88.2739	100	77.3061	42.7314
Linsitinib (OSI-906)	51.6555	80.3492	68.3993	55.7025	72.3397
Lapatinib	62.3658	74.4147	56.3361	45.9947	72.0891
Lapatinib (GW-572016) Ditosylate	72.0971	93.3794	55.9304	47.6361	93.1916
Rociletinib (CO-1686, AVL-301)	48.6433	81.7477	41.5145	47.069	48.841
Ibrutinib (PCI-32765)	56.4459	97.7225	44.42	98.2314	74.3449
Dacomitinib (PF299804, PF299)	54.9188	39.5605	93.3349	73.1485	77.4781
Cabozantinib malate (XL184)	45.1917	34.648	74.247	66.7231	62.2843
Canertinib (CI-1033)	78.8495	91.5549	100	89.938	104.853
Erlotinib HCl (OSI-744)	75.286	84.1768	94.3907	91.9059	98.4833
Mubritinib (TAK 165)	100	85.1004	100	100	87.4415
Tofacitinib (CP-690550) Citrate	86.4789	82.8229	98.2407	66.5944	113.077
Ruxolitinib (INCB018424)	78.4115	84.4319	71.4098	69.3866	106.808
Bosutinib (SKI-606)	88.5907	84.1179	69.7428	100	117.762
Lenvatinib (E7080)	71.549	22.492	80.0212	79.9717	2.28231
Pazopanib HCl (GW786034)	73.1741	24.4285	69.1077	77.4191	5.6603
Axitinib	83.2477	18.0122	62.4	64.3486	2.49205
Poziotinib (HM781-36B)	61.9265	30.6856	64.0227	60.4369	14.6269
Tivozanib (AV-951)	68.4112	23.9981	74.2102	58.4079	5.88544
Bafetinib (INNO-406)	65.8801	36.405	93.151	58.388	3.23355
Quizartinib (AC220)	62.1984	34.6659	88.5905	52.6191	3.94288
Erdafitinib	51.1116	8.88386	89.7306	66.2854	-0.443538
Linifanib (ABT-869)	72.4276	43.8814	86.8987	78.8975	12.3397
Saracatinib (AZD0530)	60.504	35.7058	79.727	73.7652	14.4076
Tivantinib (ARQ 197)	56.2158	46.3557	100	70.3834	27.1596
Sorafenib	59.3625	26.6457	34.934	71.9157	18.1311
Cabozantinib (XL184, BMS-907351)	54.9276	31.0999	24.6144	64.1058	6.01077
Nintedanib (BIBF 1120)	62.4247	24.9779	44.4598	49.8415	-0.844726
Sorafenib Tosylate	70.6188	44.1876	28.8613	40.8985	13.0079
Pexidartinib (PLX3397)	83.849	41.6044	75.9756	33.1042	10.7732
Nilotinib (AMN-107)	73.7021	44.0895	55.6129	20.8881	3.80653
Vandetanib (ZD6474)	39.7011	3.04076	49.699	75.1125	1.78425
Dasatinib Monohydrate	38.3932	19.2289	42.3236	56.6573	2.28982
Fostamatinib (R788)	23.5202	1.40743	52.9525	36.7446	0.465078
Dasatinib	26.3118	12.0275	21.6773	45.8758	4.28753
Sunitinib	86.5	58.9628	6.19795	65.4816	5.79512
Regorafenib (BAY 73-4506)	85.444	46.2087	20.566	61.3743	2.42464
Afatinib (BIBW2992)	65.3391	44.0699	1.19692	97.865	8.89596
Vatalanib (PTK787) 2HCl	69.9173	38.8434	13.3424	74.5211	8.70528
Apatinib	82.071	42.9671	58.0279	93.1408	14.4076
Imatinib (STI571)	76.7643	41.4209	67.0041	92.1082	13.2439
Imatinib Mesylate (STI571)	85.8453	41.107	77.4031	93.2818	10.143
Cerdulatinib (PRT062070, PRT2070)	100	50.049	100	100	-1.41482
Crenolanib (CP-868596)	95.6794	60.4479	97.6379	87.1511	4.61545
Filgotinib (GLPG0634)	74.2684	84.8673	64.3169	79.3351	25.3423
Afatinib (BIBW2992) Dimaleate	91.5261	78.0543	64.464	56.2793	12.4651
Cediranib (AZD2171)	2.35071	2.8059	14.2251	7.91984	107.786
Crizotinib (PF-02341066)	4.0528	12.5573	0.601562	2.65811	111.097
Ceritinib (LDK378)	13.04	26.916	0.543627	0	80.7679
Entrectinib (RXDX-101)	51.028	82.4111	4.55244	0.0621651	19.358
Sunitinib Malate	32.9642	46.9543	5.68197	11.9248	8.5252
Foretinib (GSK1363089)	15.1319	16.5575	20.5509	0.0111897	-1.1955
Osimertinib (AZD9291)	18.7717	1.89152	1.20563	0.678843	-0.0362271
Ponatinib (AP24534)	0.335918	0.960853	0.403109	1.34297	-1.48512
