# Supplementary material for: Pharmacokinomic Profiling Using Patient-Derived Cell Lines Predicts Sensitivity to Imatinib in Dermatofibrosarcoma Protuberans
Source: Cells. 2025 Jun 11;14(12):884. doi: 10.3390/cells14120884 (PMC12190883; doi:10.3390/cells14120884)
Supplement: Supplementary file 1 [file cells-14-00884-s001.zip › TableS4_clustering_20250119.xlsx]

## Sheet: output_clustering_20250119
Table S4 A list of clustering data from kinase activity signal
Description	ID	UniprotAccession	Sequence	Residue.Both	p	NCC-DFSP1-C1_DMSO	NCC-DFSP1-C1_DMSO1	NCC-DFSP1-C1_0.1	NCC-DFSP1-C1_0.1_1	NCC-DFSP1-C1_1	NCC-DFSP1-C1_1_1	NCC-DFSP1-C1_10	NCC-DFSP1-C1_10_1	NCC-DFSP3-C1_DMSO	NCC-DFSP3-C1_DMSO1	NCC-DFSP3-C1_0.1	NCC-DFSP3-C1_0.1_1	NCC-DFSP3-C1_1	NCC-DFSP3-C1_1_1	NCC-DFSP3-C1_10	NCC-DFSP3-C1_10_1	NCC-DFSP4-C1_DMSO	NCC-DFSP4-C1_DMSO1	NCC-DFSP4-C1_0.1	NCC-DFSP4-C1_0.1_1	NCC-DFSP4-C1_1	NCC-DFSP4-C1_1_1	NCC-DFSP4-C1_10	NCC-DFSP4-C1_10_1	NCC-DFSP5-C1_DMSO	NCC-DFSP5-C1_DMSO1	NCC-DFSP5-C1_0.1	NCC-DFSP5-C1_0.1_1	NCC-DFSP5-C1_1	NCC-DFSP5-C1_1_1	NCC-DFSP5-C1_10	NCC-DFSP5-C1_10_1	GIST-T1_DMSO	GIST-T1_DMSO_1	GIST-T1_0.1	GIST-T1_0.1_1	GIST-T1_1	GIST-T1_1_1	GIST-T1_10	GIST-T1_10_1
Signal transducer and activator of transcription 4.	STA5A_687_699	P42229	LAKAVDGYVKPQI	Y694	NULL	1.36194	1.3197	1.23719	1.43052	1.21378	1.28186	1.48554	1.70814	1.37284	1.44678	1.60837	1.46918	1.41485	1.53095	1.63993	1.71094	1.89387	1.68018	1.70364	1.65689	1.5507	1.69933	1.8894	1.90188	1.72089	1.69099	2.00999	1.82733	1.99821	1.93227	2.12763	2.07869	2.68317	2.44562	1.77373	1.64333	1.28678	1.71317	1.49552	1.80368
Dual specificity tyrosine-phosphorylation-regulated kinase 1A(EC 2.7.12.1) (Protein kinase minibrain homolog) (MNBH) (HP86) (Dualspecificity YAK1-related kinase) (hMNB).	DYR1A_312_324	Q13627	CQLGQRIYQYIQS	Y319;Y321	NULL	1.37745	1.23704	1.301	1.40651	1.38828	1.32513	1.73624	1.7463	1.36913	1.53341	1.45889	1.39017	1.44161	1.54072	1.48771	1.61192	1.65867	1.52741	1.80813	1.52471	1.77753	1.7512	1.84042	1.76775	1.82434	1.64014	1.89869	1.8602	2.17317	2.04284	2.20685	2.1019	2.30137	2.33049	1.31939	1.53276	1.32831	1.30562	1.4607	1.28146
Fibroblast growth factor receptor 3 precursor (EC 2.7.10.1) (FGFR-3)(CD333 antigen).	FGFR3_753_765	P22607	TVTSTDEYLDLSA	Y760	NULL	1.41474	1.48493	1.46318	1.46709	1.3835	1.26191	1.39533	1.22683	1.84067	1.92307	1.6799	1.79195	1.77393	1.78291	1.67674	1.66519	1.64433	1.77126	1.7511	1.67953	1.87516	1.77096	1.62176	1.67772	1.714	1.75327	1.65446	1.68584	1.80275	1.82159	1.94986	1.81064	1.87388	1.83058	1.46873	1.60506	1.22216	1.52308	1.15976	1.34873
Vascular endothelial growth factor receptor 2 precursor (EC 2.7.10.1)(VEGFR-2) (Kinase insert domain receptor) (Protein-tyrosine kinasereceptor Flk-1) (CD309 antigen).	VGFR2_1046_1058	P35968	DFGLARDIYKDPD	Y1054	NULL	1.23834	1.17974	1.33797	1.18396	1.12022	1.04457	1.38461	1.2324	1.86542	1.81193	1.67657	1.63957	1.71038	1.87763	1.73897	1.76887	2.00087	2.03303	1.75253	1.77647	1.54977	1.68357	1.80651	1.8967	1.80631	1.78248	1.58478	1.76838	1.80641	1.62279	1.67726	1.80293	1.97894	2.35868	1.58038	1.53276	1.21295	1.42904	1.35757	1.50759
T-cell-specific surface glycoprotein CD28, TP44, CD28	CD28_185_197	P10747	RLLHSDYMNMTPR	Y191	NULL	1.46276	1.39212	1.51522	1.51279	1.51622	1.54277	1.77077	1.79857	1.79996	1.96842	1.79686	1.84799	1.81933	1.77134	1.78289	1.8529	1.79616	1.52501	1.89064	1.74997	1.81107	1.98307	1.96196	1.82335	1.81019	1.68275	2.19607	2.09857	2.06633	2.00209	2.16849	2.18659	1.64792	1.73307	1.12214	1.08081	1.05495	1.37597	1.31233	1.31735
Embryonal Fyn-associated substrate (HEFS).	EFS_246_258_Y253F	O43281	GGTDEGIFDVPLL	Y	NULL	1.21005	1.21194	1.41112	1.39751	1.50304	1.45458	1.66461	1.49134	1.38022	1.51932	1.38064	1.54718	1.50339	1.6575	1.75412	1.52601	1.44529	1.52341	1.72574	1.71126	1.75847	1.67688	1.75842	1.64724	1.86347	1.78697	2.10016	1.92788	2.11446	2.06175	1.98721	2.00822	1.61009	1.82633	1.14384	1.54016	1.04045	1.29484	1.34864	1.33035
Tyrosine-protein phosphatase non-receptor type 11 (EC 3.1.3.48)(Protein-tyrosine phosphatase 2C) (PTP-2C) (PTP-1D) (SH-PTP3) (SH-PTP2) (SHP-2) (Shp2).	PTN11_57_67	Q06124	QNTGDYYDLYG	Y62;Y63;Y66	NULL	1.4951	1.31666	1.5179	1.63339	1.63131	1.61018	1.62482	1.51744	1.8889	1.81104	1.81513	1.86702	1.85863	1.84175	1.92448	1.92989	1.92294	1.72748	1.77813	1.87713	2.02026	1.92427	2.00381	2.0331	1.78871	1.7348	2.09501	1.90152	1.96414	2.06383	2.05301	2.19118	2.49272	2.31996	1.4943	1.44224	0.773594	1.27773	1.16994	0.92533
Mast/stem cell growth factor receptor Kit (EC:2.7.10.1), CD117	KIT_930_942_C942S	P10721	ESTNHIYSNLANS	Y936	NULL	1.42223	1.18308	1.28215	1.455	1.32878	1.36715	1.4315	1.18529	1.66545	1.49074	1.31369	1.48427	1.59365	1.59233	1.41741	1.58351	1.66691	1.58757	1.63991	1.36429	1.61658	1.47093	1.7047	1.70757	1.55188	1.62517	1.41919	1.81237	1.5451	1.6038	1.85115	1.73347	2.29727	2.14871	1.66661	1.98334	1.95372	1.77984	1.75593	1.84309
Epidermal growth factor receptor precursor (EC 2.7.10.1) (Receptortyrosine-protein kinase ErbB-1).	EGFR_862_874	P00533	LGAEEKEYHAEGG	Y869	NULL	1.41022	1.53736	1.34606	1.60944	1.47722	1.34918	1.32337	1.32571	1.4729	1.56855	1.42625	1.42073	1.45543	1.57152	1.58411	1.59067	1.53479	1.62085	1.52867	1.45331	1.51612	1.53429	1.59945	1.71229	1.90461	1.70122	1.8619	1.65658	1.55604	1.60476	1.59655	1.53795	2.38948	2.1823	1.80017	1.70823	1.40955	1.87285	1.49147	1.55108
1-phosphatidylinositol 4,5-bisphosphate phosphodiesterase gamma-2 (EC:3.1.4.11) (Phosphoinositide phospholipase C-gamma-2) (PLC-IV) (Phospholipase C-gamma-2)(PLC-gamma-2)	PLCG2_1211_1223	P16885	NNQLFLYDTHQNL	Y1217	NULL	1.71848	1.67465	1.67466	1.67641	1.66719	1.72868	1.57718	1.41009	1.4946	1.67401	1.26874	1.58265	1.61059	1.56197	1.4629	1.66809	1.38208	1.40161	1.58858	1.13078	1.63586	1.35838	1.60693	1.52112	1.24086	1.28682	1.44602	1.53217	1.55277	1.6471	1.65422	1.6443	2.197	2.18562	1.52081	1.66153	1.57825	1.31021	1.12878	1.52547
Myelin basic protein (MBP) (Myelin A1 protein) (Myelin membraneencephalitogenic protein).	MBP_198_210	P02686	ARTAHYGSLPQKS	Y203	NULL	1.67461	1.51833	1.53127	1.78662	1.63212	1.78264	1.57179	1.42151	1.53815	1.29354	1.34616	1.48748	1.43655	1.53095	1.37044	1.29894	1.60119	1.62235	1.6538	1.48579	1.76644	1.67016	1.82035	1.71934	2.42233	1.94224	2.14785	1.73144	2.18378	1.997	1.99281	2.01268	1.97997	2.12817	1.87992	1.81167	1.79369	1.29329	1.85233	1.63879
Insulin receptor substrate 1	IRS1_890_902	P35568	PKSPGEYVNIEFG	Y896	NULL	1.83198	1.78745	1.70091	1.74964	1.84064	1.72615	2.00381	1.73325	1.10675	1.18382	1.24947	1.14784	1.44287	1.53486	1.52099	1.60689	1.39296	1.57527	1.61171	1.64461	1.71628	1.47479	1.4448	1.50217	1.49192	1.61583	1.50047	1.59623	1.97477	1.72736	1.77427	1.52656	1.09074	1.29707	1.59489	1.79631	1.71107	1.69103	1.5036	2.03342
Vascular endothelial growth factor receptor 3 precursor (EC 2.7.10.1)(VEGFR-3) (Tyrosine-protein kinase receptor FLT4).	VGFR3_1061_1073	P35916	DIYKDPDYVRKGS	Y1063;Y1068	NULL	1.74323	1.67879	1.61649	1.73686	1.76095	1.81633	1.83856	1.64548	1.16489	1.01653	1.24348	1.20878	1.31363	1.54945	1.61999	1.43806	1.51584	1.45795	1.75468	1.62808	1.63499	1.58965	1.47546	1.54645	1.75016	1.65775	1.63634	1.63074	1.92165	1.67466	1.85115	1.66334	1.02881	0.73636	1.76792	1.92428	1.58111	1.65174	1.46897	1.52547
T-cell-specific surface glycoprotein CD28, TP44, CD28	CD28_203_215	P10747	RKHYQPYAPPRDF	Y206;Y209	NULL	1.97539	1.85176	1.88982	1.87352	1.86075	1.90513	1.74225	1.50522	1.60057	1.58944	1.58491	1.4681	1.42126	1.56101	1.73352	1.55661	1.74825	1.73372	1.89584	1.73538	1.6922	1.65151	1.69472	1.59581	1.7959	1.6458	1.59106	1.62974	1.65496	1.54728	1.42136	1.33683	1.15194	1.3468	2.03508	2.12859	1.98327	2.14646	1.47309	2.14379
Tyrosine-protein kinase JAK1 (EC 2.7.10.2) (Janus kinase 1) (JAK-1).	JAK1_214_226	P23458	DISYKRYIPETLN	Y217;Y220	NULL	1.56582	1.47408	1.64628	1.74468	1.56099	1.72931	1.92355	1.98836	1.55998	1.78863	1.7289	1.74531	1.60045	1.82587	1.76805	1.85969	1.91037	1.90746	1.80259	1.85386	1.89129	2.03041	1.87885	1.91319	1.87526	1.84225	2.01546	1.92215	2.1517	2.07214	2.15714	2.0551	2.59777	2.76119	1.85053	2.0736	1.90994	2.10122	1.96332	2.24338
Tyrosine-protein kinase JAK2 (EC 2.7.10.2) (Janus kinase 2) (JAK-2).	JAK2_1001_1013	O60674	LPQDKEYYKVKEP	Y1007;Y1008	NULL	1.662	1.51503	1.66661	1.58904	1.53274	1.71279	1.83968	1.86225	1.58681	1.73434	1.54776	1.50449	1.55215	1.5142	1.91296	1.64569	1.59099	1.78867	1.70364	1.67872	1.89348	1.85781	1.84404	2.00067	1.85723	1.67446	1.77531	1.73984	1.89692	1.93151	1.99041	2.08718	2.28325	2.42683	2.0808	2.02698	2.1508	2.06271	1.66167	2.21362
Tyrosine-protein kinase ZAP-70 (EC 2.7.10.2) (70 kDa zeta-associatedprotein) (Syk-related tyrosine kinase).	ZAP70_485_497	P43403	ALGADDSYYTARS	Y492;Y493	NULL	1.89904	1.7293	1.78662	1.78317	1.74835	1.79295	1.84527	1.78346	1.89836	1.88387	1.86664	1.84215	1.81544	1.90435	1.84181	1.95228	1.96547	1.94498	1.97362	1.9745	1.98994	1.89575	2.1987	2.13504	1.66982	1.87575	1.81702	1.88564	1.89692	2.04776	2.22668	2.19118	3.24819	3.02784	2.25044	2.35233	2.27103	2.13959	2.09872	2.48427
Paxillin.	PAXI_111_123	P49023	VGEEEHVYSFPNK	Y118	NULL	1.55154	1.50039	1.65281	1.82805	1.62646	1.73498	1.85307	1.41336	1.84778	1.91564	1.75332	1.85878	1.77092	1.88532	1.91392	1.9218	1.77829	1.88646	2.10923	1.97123	2.11199	2.02186	2.27642	2.09042	2.06159	2.06298	2.11405	2.34953	2.40492	2.43913	2.73376	2.5997	3.19895	3.20049	1.81377	1.83891	1.9179	1.83508	1.59711	1.99194
Proto-oncogene tyrosine-protein kinase FER (EC 2.7.10.2) (p94-FER) (c-FER) (Tyrosine kinase 3).	FER_707_719	P16591	RQEDGGVYSSSGL	Y714	NULL	1.49581	1.67642	1.52772	1.86245	1.49063	1.61976	1.82955	1.7463	1.82903	1.91399	1.681	1.87685	1.81252	2.07397	1.7552	2.02804	2.14995	2.02061	2.04155	1.91374	2.12569	2.1083	2.2446	2.16375	2.15511	2.19384	2.295	2.30999	2.39339	2.33763	2.54193	2.47218	2.8686	2.86878	1.86039	1.84986	1.72927	1.61508	1.67781	1.79567
Protein tyrosine kinase 2 beta (EC 2.7.10.2) (Focal adhesion kinase 2)(FADK 2) (Proline-rich tyrosine kinase 2) (Cell adhesion kinase beta)(CAK beta) (Calcium-dependent tyrosine kinase) (CADTK) (Relatedadhesion focal tyrosine kinase) (RAFTK).	FAK2_572_584	Q14289	RYIEDEDYYKASV	Y573;Y579;Y580	NULL	1.98251	2.18323	1.97444	2.21811	2.15391	2.17933	2.16734	2.09925	1.98564	1.83397	1.83018	1.90834	1.90699	1.93799	1.99175	2.14307	1.94158	1.97921	2.07751	1.98946	2.17265	2.05125	2.09546	1.91831	2.328	2.42251	2.35718	2.34648	2.47803	2.38344	2.34648	2.32393	2.3449	2.42402	2.22351	2.03834	2.06538	1.94651	2.03052	2.14063
Epidermal growth factor receptor precursor (EC 2.7.10.1) (Receptortyrosine-protein kinase ErbB-1).	EGFR_1103_1115	P00533	GSVQNPVYHNQPL	Y1110	NULL	1.81215	1.95782	1.8204	1.95976	1.96245	1.88259	1.80334	1.97069	1.93892	2.087	1.76694	1.86291	1.8558	2.03926	1.94065	1.98135	2.00501	1.94856	1.95378	2.04842	1.84007	1.93342	1.92656	1.9939	2.15562	2.02276	2.28017	2.05514	2.19011	2.15469	2.08107	2.02598	2.0902	2.28096	2.26454	2.11793	2.11071	2.08701	2.11989	2.00242
2-oxoisovalerate dehydrogenase subunit alpha, mitochondrial (EC:1.2.4.4) (BCKDE1A)	ODBA_340_352_D340K	P12694	KDSSAYRSVDEVN	Y345	NULL	2.02447	1.92033	1.92804	2.07651	2.16232	2.08226	2.13114	2.1124	1.64721	1.46836	1.78455	1.67004	1.7384	1.89448	1.89354	1.87735	1.83458	1.83389	1.93557	1.63554	1.79323	1.91364	2.01749	1.94562	1.75016	1.77151	2.04704	2.11372	2.28977	2.1599	2.10712	2.0551	1.77006	1.77661	2.18041	2.23723	2.2728	2.06724	2.08803	2.09783
Complement C1r subcomponent precursor (EC 3.4.21.41) (Complementcomponent 1, r subcomponent) [Contains: Complement C1r subcomponentheavy chain; Complement C1r subcomponent light chain].	C1R_199_211	P00736	TEASGYISSLEYP	Y204;Y210	NULL	2.10769	2.0397	1.89466	1.90687	2.0098	1.93776	1.78365	1.67306	2.00884	1.87878	1.80196	1.70725	1.80272	1.82826	1.82756	1.75073	1.96304	1.97746	1.89974	1.83814	1.70802	1.69603	1.65097	1.6969	2.3816	2.22159	2.11696	1.82733	1.9526	2.01148	1.8851	1.74513	1.8595	1.66698	2.57591	2.67082	2.58408	2.60983	2.72277	2.49832
Epithelial discoidin domain-containing receptor 1 precursor(EC 2.7.10.1) (Epithelial discoidin domain receptor 1) (Tyrosinekinase DDR) (Discoidin receptor tyrosine kinase) (Tyrosine-proteinkinase CAK) (Cell adhesion kinase) (TRK E) (Protein-tyrosine kinaseRTK 6) (HGK2) (CD167a antigen).	DDR1_506_518	Q08345	LLLSNPAYRLLLA	Y513	NULL	2.03233	1.97429	2.06053	1.94872	2.10823	1.9096	2.07318	1.93923	2.15156	2.11537	2.12602	2.32694	2.1589	2.28328	2.12507	2.23663	2.44347	2.37689	2.45133	2.31791	2.3121	2.40649	2.25279	2.39927	2.43328	2.26683	2.29372	2.28599	2.28057	2.41046	2.43023	2.35471	3.12411	3.23571	2.41937	2.23039	2.2223	2.14646	2.26705	2.2945
Hepatitis A virus cellular receptor 2, T-cell immunoglobulin and mucin domain-containing protein 3,T-cell membrane protein 3	HAVR2_257_267	Q8TDQ0	GIRSEENIYTI	Y265	NULL	2.06237	2.01931	1.96397	1.95118	2.02279	1.84402	2.23028	2.17354	2.22241	2.22422	2.10225	2.13345	2.20277	2.16327	2.3582	2.34155	2.26299	2.25788	2.26823	2.26651	2.28737	2.28749	2.33094	2.534	2.14746	2.03845	2.26975	2.34342	2.31123	2.18886	2.38714	2.3739	3.08898	2.94219	2.45814	2.43928	2.39265	2.27659	2.45884	2.43008
GRB2-associated-binding protein 1, GRB2-associated binder 1, Growth factor receptor bound protein 2-associated protein 1	GAB1_622_632	Q13480	DKQVEYLDLDL	Y627	NULL	2.26098	2.20514	2.1948	2.16398	2.38457	2.18441	2.32626	2.2561	2.12471	1.99606	2.0535	2.03153	2.15659	2.17397	2.1408	2.22944	2.24008	2.2015	2.28271	2.27077	2.42974	2.1998	2.37163	2.49413	2.19723	2.05449	2.16831	2.38266	2.61505	2.34793	2.49084	2.50104	2.80248	2.7166	2.2899	2.47058	2.21678	2.38074	2.43687	2.29261
T-cell surface glycoprotein CD3 zeta chain precursor (T-cell receptorT3 zeta chain) (CD247 antigen).	CD3Z_146_158	P20963	STATKDTYDALHM	Y153	NULL	2.07193	2.22874	2.15045	2.367	2.22893	2.30333	2.2009	2.16094	2.09436	2.17324	2.18418	2.18184	2.20053	2.2914	2.21931	2.27838	2.14942	2.26794	2.25056	2.21153	2.19704	2.12191	2.17016	2.20368	2.72651	2.5155	2.52853	2.27641	2.45544	2.42945	2.09601	2.18065	2.67561	2.56885	2.96633	2.89116	2.85011	3.03732	2.87988	2.8907
Epidermal growth factor receptor precursor (EC 2.7.10.1) (Receptortyrosine-protein kinase ErbB-1).	EGFR_1118_1130	P00533	APSRDPHYQDPHS	Y1125	NULL	1.86974	1.98627	1.94279	1.98039	1.87854	1.98561	1.77077	2.06009	2.06489	2.24411	1.99772	1.96934	2.11603	2.06588	2.0499	1.93391	2.35071	2.22234	2.15174	2.17444	1.97419	2.03303	1.918	2.03968	2.36673	2.26683	2.28534	2.08984	2.03463	1.997	2.04225	1.90883	3.2112	3.14065	2.64031	2.63731	2.74351	2.59547	2.60107	2.71562
T-cell surface glycoprotein CD3 zeta chain precursor (T-cell receptorT3 zeta chain) (CD247 antigen).	CD3Z_116_128	P20963	KDKMAEAYSEIGM	Y123	NULL	2.51548	2.42433	2.37755	2.34705	2.34278	2.37291	2.29552	2.20978	2.11737	2.16004	1.89459	1.94929	2.08242	2.07733	2.08199	1.91367	2.07649	2.13708	2.10305	2.06141	1.82335	1.8615	1.97274	2.07492	2.35659	2.11288	2.19813	1.99486	1.96249	2.01795	1.95315	1.90883	2.54066	2.56567	2.48319	2.32333	2.35128	2.50418	2.51083	2.25414
Platelet endothelial cell adhesion molecule precursor (PECAM-1)(EndoCAM) (GPIIA') (CD31 antigen).	PECA1_708_718	P16284	DTETVYSEVRK	Y713	NULL	2.44733	2.37995	2.38689	2.48124	2.53759	2.55216	2.68947	2.61721	2.24886	2.29396	2.28738	2.2158	2.39563	2.34977	2.51886	2.63203	2.54573	2.49746	2.43577	2.40248	2.62657	2.52343	2.55722	2.59851	2.36498	2.28916	2.43145	2.28089	2.34251	2.52085	2.43435	2.4222	2.96269	3.30139	2.7446	2.92687	2.78076	2.95511	2.94136	3.02699
Epidermal growth factor receptor precursor (EC 2.7.10.1) (Receptortyrosine-protein kinase ErbB-1).	EGFR_908_920	P00533	MTFGSKPYDGIPA	Y915	NULL	2.61594	2.57479	2.53045	2.5938	2.60246	2.7087	2.55999	2.5849	2.66463	2.67823	2.55772	2.60738	2.56977	2.59487	2.66227	2.59692	2.48686	2.60381	2.69405	2.64935	2.55977	2.59259	2.47909	2.51522	2.97988	2.76052	2.87265	2.5975	2.70768	2.71605	2.62515	2.42276	1.66329	1.90289	2.51337	2.44978	2.43998	2.53263	2.31944	2.25803
Neuronal migration protein doublecortin (Lissencephalin-X) (Lis-X)(Doublin).	DCX_67_79	O43602	GIVYAVSSDRFRS	Y70	NULL	2.65527	2.72111	2.53797	2.63953	2.5888	2.59855	2.47302	2.41645	2.12983	2.08774	2.18964	2.18646	2.27823	2.46859	2.27738	2.30161	2.39242	2.39756	2.59269	2.43943	2.45808	2.36548	2.12625	2.19864	2.86047	2.66654	2.65792	2.65139	2.80943	2.6996	2.46287	2.53399	1.06397	1.55603	2.70073	2.52873	2.70396	2.7746	2.62254	2.6228
Myelin protein zero-like protein 1	MPZL1_236_246	O95297	QGPVIYAQLDH	Y241	NULL	2.13348	1.98388	2.11005	2.16079	2.103	2.12274	2.30773	2.22941	2.57955	2.63669	2.52665	2.42511	2.4253	2.50446	2.53524	2.32264	2.37698	2.34239	2.32241	2.38635	2.23719	2.19922	2.30427	2.43897	2.21051	2.16161	2.20429	2.17896	2.0966	2.01364	2.20479	2.0377	2.49773	2.40494	2.23367	2.29593	2.26925	2.03152	2.27768	2.26579
Progesterone receptor (PR) (Nuclear receptor subfamily 3 group Cmember 3).	PRGR_545_557	P06401	LRPDSEASQSPQY	Y557	NULL	2.0662	1.83542	2.10411	1.99179	1.86693	2.08177	2.27824	1.88954	2.79047	2.92375	2.67294	2.73986	2.55233	2.67285	2.39525	2.46851	2.39829	2.42437	2.34066	2.30757	2.34229	2.43997	2.25211	2.2716	2.43034	2.32533	2.3355	2.29425	2.22204	2.31095	2.14856	2.19118	2.14139	1.83903	1.93282	1.86662	1.84347	1.9815	1.97208	1.96362
Tyrosine-protein kinase ZAP-70 (EC 2.7.10.2) (70 kDa zeta-associatedprotein) (Syk-related tyrosine kinase).	ZAP70_313_325	P43403	SVYESPYSDPEEL	Y315;Y319	NULL	2.06524	1.99294	2.1631	2.06804	2.05565	1.94539	2.36261	2.24787	2.78955	2.9126	2.82392	2.86613	2.74982	2.89235	2.68277	2.74033	2.62554	2.57438	2.60982	2.68175	2.63007	2.62031	2.60172	2.64121	2.65203	2.62272	2.83784	2.69903	2.6471	2.58906	2.77891	2.76921	2.0213	2.08175	1.86802	1.83891	1.64413	1.63108	1.82037	1.89777
Epidermal growth factor receptor precursor (EC 2.7.10.1) (Receptortyrosine-protein kinase ErbB-1).	EGFR_1190_1202	P00533	STAENAEYLRVAP	Y1197	NULL	1.78044	1.69991	1.81531	1.89413	1.90015	1.89672	1.91399	1.92324	2.49651	2.59701	2.38573	2.31675	2.34185	2.2914	2.39111	2.2663	2.43691	2.41102	2.31805	2.36257	2.29842	2.40346	2.45148	2.4769	2.58639	2.57938	2.53289	2.54419	2.26466	2.44287	2.50322	2.43555	2.27993	2.35057	1.76091	1.83691	1.61646	1.72813	1.47309	1.28719
Tyrosine-protein phosphatase non-receptor type 6 (EC:3.1.3.48)	PTN6_558_570	P29350	KHKEDVYENLHTK	Y564	NULL	1.76755	1.53931	1.72049	1.74751	1.85177	1.74439	2.03842	1.96623	2.11146	2.09433	2.05007	2.15986	1.96435	2.1339	2.07597	2.17878	2.11643	2.17577	2.14356	2.11102	2.2543	2.20213	2.12996	2.28829	1.90036	2.01348	2.19744	2.18033	2.23231	2.1914	2.28912	2.34354	2.4357	2.51384	1.62092	1.56936	1.68333	1.53359	1.4607	1.68145
T-cell surface glycoprotein CD3 zeta chain precursor (T-cell receptorT3 zeta chain) (CD247 antigen).	CD3Z_77_89	P20963	LGRREEYDVLDKR	Y83	NULL	1.88934	1.72987	1.86118	2.10331	1.76317	1.96215	1.8882	1.61025	2.50328	2.41299	2.23557	2.39351	2.41118	2.46962	2.22398	2.347	2.10268	2.07184	2.20515	2.04966	2.17983	2.22122	2.01188	1.99778	2.19822	2.30803	2.20292	2.23742	2.12111	2.02725	1.92748	1.95204	1.69728	1.59896	1.78758	1.53893	1.686	1.81475	1.32149	1.19678
Vinculin (Metavinculin).	VINC_815_827	P18206	KSFLDSGYRILGA	Y822	NULL	3.60046	3.48681	3.59554	3.5881	3.71269	3.70954	3.55884	3.51186	3.16849	3.11019	3.30669	3.27673	3.42795	3.40411	3.3662	3.39254	3.5209	3.35001	3.53218	3.42647	3.43444	3.40286	3.3629	3.20545	3.29775	3.48368	3.33329	3.46637	3.51004	3.45253	3.31777	3.28738	2.32732	2.61878	3.48541	3.49282	3.40772	3.3718	3.21711	3.39059
Serine/threonine-protein phosphatase 2A catalytic subunit beta isoform(EC 3.1.3.16) (PP2A-beta).	PP2AB_297_309	P62714	EPHVTRRTPDYFL	Y307	NULL	3.62047	3.51802	3.55599	3.53392	3.56305	3.58154	3.34241	3.39665	3.25769	3.27237	3.19564	3.29242	3.28469	3.32213	3.26823	3.28605	3.51199	3.43646	3.37608	3.29939	3.33714	3.33065	3.29578	3.0991	3.35402	3.52995	3.3141	3.515	3.48937	3.52093	3.31649	3.39949	2.46376	2.6413	3.27124	3.34337	3.29617	3.2234	3.14862	3.18256
T-cell surface glycoprotein CD3 epsilon chain, T-cell surface antigen T3/Leu-4 epsilon chain, CD3e	CD3E_182_194	P07766	PVPNPDYEPIRKG	Y188	NULL	3.6402	3.37874	3.61282	3.52796	3.63891	3.57435	3.44255	3.56766	3.41391	3.36159	3.38759	3.33702	3.3671	3.36974	3.33703	3.36448	3.57126	3.39487	3.49406	3.36844	3.51379	3.39473	3.3944	3.31926	3.03207	3.23202	3.08165	3.22932	3.27746	3.2051	3.19995	3.20012	2.38021	2.8806	3.4658	3.65373	3.49198	3.54423	3.37892	3.63957
Epidermal growth factor receptor precursor (EC 2.7.10.1) (Receptortyrosine-protein kinase ErbB-1).	EGFR_1165_1177	P00533	ISLDNPDYQQDFF	Y1172	NULL	3.21508	3.05784	3.13132	3.1921	3.27546	3.17243	3.08202	3.07608	3.19559	3.23043	3.20875	3.2464	3.3105	3.31532	3.194	3.25839	3.39171	3.33983	3.37631	3.33063	3.29916	3.33464	3.2125	3.10405	3.45314	3.50798	3.43957	3.50682	3.49733	3.49256	3.33487	3.38293	2.48121	2.53805	3.32011	3.3737	3.28698	3.30738	3.22994	3.33593
Band 3 anion transport protein (Anion exchange protein 1) (AE 1)(Solute carrier family 4 member 1) (CD233 antigen).	B3AT_39_51	P02730	TEATATDYHTTSH	Y46	NULL	3.45187	3.55132	3.26371	3.37024	3.3421	3.35157	3.16178	2.91621	3.20532	3.04212	3.07828	3.08263	3.19167	3.24181	3.11616	3.1211	3.191	3.12228	3.21175	3.22411	3.0165	2.89849	2.8491	2.75193	3.50636	3.3194	3.22798	3.10055	2.87552	2.92475	2.48914	2.6435	2.58639	2.62368	3.5051	3.51987	3.50411	3.57733	3.36014	3.32669
Calmodulin (CaM).	CALM_93_105	P0DP23	FDKDGNGYISAAE	Y100	NULL	3.47602	3.51471	3.29878	3.34286	3.41262	3.443	3.18316	3.0833	3.0753	2.98375	2.81487	2.91506	3.0116	3.03734	3.14394	3.0111	3.08597	3.1199	3.01136	3.12156	2.96303	2.87677	2.71474	2.85582	3.2892	3.12311	2.84968	2.74284	2.7416	2.84978	2.29367	2.21525	2.16587	2.1012	3.5866	3.56105	3.5941	3.62912	3.43487	3.47789
Linker for activation of T-cells family member 1 (36 kDa phospho-tyrosine adapter protein) (pp36) (p36-38).	LAT_249_261	O43561	EEGAPDYENLQEL	Y255	NULL	3.06231	2.75961	3.01723	2.85691	3.09577	3.00589	2.99205	2.90171	2.6315	2.84429	2.69887	2.64286	2.81462	2.84388	3.13281	2.95715	2.86219	2.7752	2.96999	2.9129	2.77387	2.8149	2.88292	2.74446	2.90471	2.83334	3.03899	2.88752	3.02269	2.96548	2.89922	2.7832	2.05081	2.32674	2.85616	2.94276	2.71705	2.94923	2.69307	2.85258
BDNF/NT-3 growth factors receptor precursor (EC 2.7.10.1)(Neurotrophic tyrosine kinase receptor type 2) (TrkB tyrosine kinase)(GP145-TrkB) (Trk-B).	NTRK2_696_708	Q16620	GMSRDVYSTDYYR	Y702;Y706;Y707	NULL	2.89332	2.75036	2.8467	2.77732	2.86839	2.86953	2.89879	2.60079	2.51171	2.64968	2.49174	2.56646	2.68837	2.64008	2.7885	2.6561	2.63665	2.66239	2.81097	2.75666	2.59692	2.6085	2.68478	2.61499	2.96922	2.80326	2.94927	2.83582	2.99564	2.8666	2.81277	2.67808	2.16497	2.42262	2.81392	2.89694	2.74223	2.84701	2.68777	2.82135
E3 ubiquitin-protein ligase CBL (EC 6.3.2.-) (Signal transductionprotein CBL) (Proto-oncogene c-CBL) (Casitas B-lineage lymphoma proto-oncogene) (RING finger protein 55).	CBL_693_705	P22681	EGEEDTEYMTPSS	Y700	NULL	2.91845	2.95864	2.83633	2.99182	3.01793	3.03429	2.7985	2.69528	2.93197	3.05982	2.94407	2.95311	3.13267	3.14719	3.25193	3.22363	2.93905	2.87136	2.99113	3.00924	2.83656	2.96246	2.90647	2.89319	3.45169	3.25512	3.22798	3.03651	2.91936	2.88716	2.82672	2.75153	2.29316	2.31921	2.96125	2.94416	2.88937	2.95609	2.90296	2.96641
B-cell antigen receptor complex-associated protein alpha-chainprecursor (Ig-alpha) (MB-1 membrane glycoprotein) (Surface IgM-associated protein) (Membrane-bound immunoglobulin-associated protein)(CD79a antigen).	CD79A_181_193	P11912	EYEDENLYEGLNL	Y182;Y188	NULL	2.37889	2.25355	2.5763	2.68497	2.74322	2.71094	2.76286	2.68041	3.2067	3.23707	3.15837	3.26555	3.12562	3.22495	3.17161	3.25453	3.10015	3.00571	3.28774	3.13449	3.37205	3.20696	3.23265	3.09097	3.24638	3.37179	3.46204	3.47254	3.35715	3.28951	3.32634	3.35422	3.03929	2.77667	2.39846	2.69034	2.47815	2.38728	2.41457	2.4801
Proto-oncogene tyrosine-protein kinase Src (EC:2.7.10.2) (Proto-oncogene c-Src)(pp60c-src)( p60-Src)	SRC_524_536	P12931	TSTEPQYQPGENL	Y530	NULL	2.59255	2.44809	2.59169	2.52485	2.56067	2.516	2.82932	2.64811	3.17168	3.20933	2.97012	3.08334	2.99191	3.15166	3.05762	3.0435	2.97932	3.01257	2.87367	2.90983	2.93394	2.92731	2.95287	2.99982	2.92693	2.77319	2.86143	2.89714	2.88161	2.88638	2.96296	2.98584	3.2418	3.08491	2.6624	2.67082	2.6881	2.57843	2.7895	2.77591
Annexin A1 (Annexin-1) (Annexin I) (Lipocortin I) (Calpactin II)(Chromobindin-9) (p35) (Phospholipase A2 inhibitory protein).	ANXA1_14_26	P04083	IENEEQEYVQTVK	Y21	NULL	2.59023	2.49213	2.66747	2.65207	2.64267	2.75256	2.94383	2.96723	2.81292	2.96589	2.7504	2.80395	2.62028	2.72945	2.9546	2.90644	2.94677	2.91104	2.96752	2.89539	3.0205	3.0138	3.27549	3.28244	2.95701	2.83983	3.03438	2.89964	3.13597	3.01267	3.47406	3.43537	3.9532	4.04782	3.60465	3.61952	3.6908	3.73116	3.87414	3.74493
Progesterone receptor (PR) (Nuclear receptor subfamily 3 group Cmember 3).	PRGR_786_798	P06401	EQRMKESSFYSLC	Y795	NULL	1.12352	0.891369	1.11234	1.34327	1.0003	1.25315	1.34408	0.928074	1.64005	1.60491	1.38472	1.42743	1.14709	1.47094	1.38441	1.33834	1.27832	1.41202	1.37776	1.32278	1.13389	1.38633	1.33466	1.32092	1.56955	1.65775	1.56682	1.45385	1.54181	1.43468	1.51217	1.45188	1.53968	1.16552	1.45288	1.83691	1.71107	1.53228	1.42288	1.46612
Tyrosine-protein kinase Yes (EC:2.7.10.2)(Proto-oncogene c-Yes)(p61-Yes)	YES_420_432	P07947	LIEDNEYTARQGA	Y426	NULL	1.13906	1.04137	1.04437	1.10548	1.25524	1.1427	1.39686	0.995166	1.25999	1.20698	1.16018	1.13834	1.06915	1.38466	1.16719	1.252	1.25664	1.392	1.19238	1.34115	1.49995	1.56992	1.22653	1.37698	1.47571	1.50574	1.5942	1.53003	1.60424	1.65635	1.49198	1.5564	1.42415	1.3214	1.67657	1.633	1.34863	1.73612	1.39928	1.84309
Tyrosine-protein phosphatase non-receptor type 6 (EC:3.1.3.48)	PTN6_531_541	P29350	GQESEYGNITY	Y536;Y541	NULL	1.33758	1.09549	1.0002	1.25738	1.14984	1.29387	1.05629	1.07797	1.22898	1.33989	1.22841	1.31141	1.25305	1.33727	1.38302	1.31631	1.21331	1.20514	1.53869	1.22173	1.35412	1.28989	1.1671	1.56353	1.43019	1.415	1.34674	1.38654	1.57766	1.58553	1.56897	1.51926	1.4151	1.32591	0.644875	1.37077	0.974406	1.14343	1.33739	1.01318
Epidermal growth factor receptor precursor (EC 2.7.10.1) (Receptortyrosine-protein kinase ErbB-1).	EGFR_1062_1074	P00533	EDSFLQRYSSDPT	Y1069	NULL	1.11337	1.22738	1.19527	1.12087	1.11907	1.23012	1.20822	1.18146	1.27327	1.26396	0.797398	1.22811	1.05437	1.06965	1.35774	1.29268	1.0749	1.02361	1.02189	1.12137	1.31007	1.30948	1.22514	1.54381	1.27216	1.19714	1.13936	1.25999	1.29135	1.40098	1.44373	1.28738	1.79702	1.86408	1.39524	1.21777	1.3402	1.36718	1.21243	1.35055
Dual specificity tyrosine-phosphorylation-regulated kinase 1A(EC 2.7.12.1) (Protein kinase minibrain homolog) (MNBH) (HP86) (Dualspecificity YAK1-related kinase) (hMNB).	DYR1A_212_224	Q13627	KHDTEMKYYIVHL	Y219;Y220	NULL	1.22212	1.23543	1.27581	1.21603	1.16442	1.37039	1.31048	1.1504	1.76468	1.78139	1.58254	1.68224	1.64828	1.80252	1.69815	1.71936	1.4304	1.38761	1.36186	1.48027	1.70553	1.31272	1.57788	1.41222	1.87093	1.61366	1.74462	1.58282	1.52632	1.60093	1.51773	1.64813	1.51589	1.45932	1.29212	1.66379	1.48952	1.35685	1.57429	1.38478
Tyrosine-protein phosphatase non-receptor type 11 (EC 3.1.3.48)(Protein-tyrosine phosphatase 2C) (PTP-2C) (PTP-1D) (SH-PTP3) (SH-PTP2) (SHP-2) (Shp2).	PTN11_541_551	Q06124	RKGHEYTNIKY	Y546;Y551	NULL	1.49439	1.21928	1.36906	1.3168	1.34561	1.36634	1.22205	1.04457	1.69436	1.85397	1.65194	1.73903	1.64609	1.67178	1.36199	1.58556	1.4583	1.54091	1.38426	1.44106	1.40609	1.52965	1.35128	1.0902	1.44525	1.42984	1.27177	1.2574	1.25289	1.25771	1.29885	1.15241	1.35958	1.36739	1.34304	1.65927	1.43036	1.06041	1.12093	1.4526
Myelin basic protein (MBP) (Myelin A1 protein) (Myelin membraneencephalitogenic protein).	MBP_259_271	P02686	FGYGGRASDYKSA	Y261;Y268	NULL	0.917312	0.721652	0.96255	1.08546	0.946807	0.983379	1.15873	1.19103	1.23714	1.3728	1.3094	1.27965	1.38496	1.17998	1.22736	1.19545	1.48397	1.50975	1.3121	1.26086	1.77041	1.57353	1.64165	1.6969	1.05049	1.28591	1.16907	1.17864	1.5385	1.2686	1.68518	1.55028	1.88703	2.06923	1.39825	1.6604	1.3385	1.32087	1.40144	1.44579
Signal transducer and activator of transcription 5A.	RON_1346_1358	Q04912	SALLGDHYVQLPA	Y1353	NULL	0.83661	0.739891	0.899367	0.977332	0.861269	0.784937	0.890798	0.91196	1.13902	1.22445	1.07684	1.04987	1.04109	1.2121	1.19283	1.36004	1.52658	1.40595	1.29939	1.45799	1.21654	1.2363	1.53263	1.70876	1.25517	1.13611	1.43558	1.31969	1.48229	1.43468	1.64815	1.61233	2.29563	2.12039	1.33048	1.30717	1.12927	1.01797	1.51562	1.25444
Cyclin-dependent kinase 1(EC:2.7.11.22,EC:2.7.11.23), Cell division protein kinase 1, Cell division control protein 2 homolog, (p34 protein kinase)(CDK1)	CDK1_9_21	P06493	KIGEGTYGVVYKG	Y15;Y19	NULL	0.971436	0.842623	1.21859	0.996521	0.966142	1.04558	1.39381	1.12266	1.55998	1.53448	1.28776	1.47567	1.01588	1.27546	1.28362	1.48819	1.38571	1.60733	1.09388	1.18378	1.31551	1.40769	1.64061	1.64601	1.17715	1.1087	1.16486	1.32093	1.28084	1.26256	1.4646	1.57662	2.56814	2.6077	1.73969	1.55848	1.73314	1.66854	1.84281	1.83269
Zinc finger and BTB domain-containing protein 16 (Zinc finger proteinPLZF) (Promyelocytic leukemia zinc finger protein) (Zinc fingerprotein 145).	ZBT16_621_633	Q05516	LRTHNGASPYQCT	Y630	NULL	0.828737	0.781205	0.980848	0.6689	0.810828	0.82805	0.745131	1.3447	1.11119	1.15328	0.997293	1.02651	1.12368	1.04379	0.878173	1.02631	1.38753	1.38409	1.15595	1.31453	1.13266	1.34578	1.31393	1.14185	1.14779	1.14112	1.13363	0.951787	1.28347	1.28419	1.19442	1.33565	2.25055	2.08264	1.81715	1.6683	1.7202	1.66973	1.83003	1.82089
Receptor tyrosine-protein kinase erbB-2 precursor (EC 2.7.10.1)(p185erbB2) (C-erbB-2) (NEU proto-oncogene) (Tyrosine kinase-type cellsurface receptor HER2) (MLN 19) (CD340 antigen).	ERBB2_870_882	P04626	LDIDETEYHADGG	Y877	NULL	0.967344	0.722799	0.98862	0.647815	0.870876	0.973812	0.773588	0.803836	1.27591	1.40497	1.24947	1.20748	1.10785	1.08308	1.25348	0.921566	1.48397	1.34298	1.11301	1.0867	0.954271	0.916751	1.29158	1.42808	1.24565	1.23612	1.16346	1.19365	0.740279	0.789771	0.944927	0.774029	2.46449	2.24086	1.65028	1.74816	1.70714	1.6274	1.83803	1.78896
Tyrosine-protein phosphatase non-receptor type 11 (EC 3.1.3.48)(Protein-tyrosine phosphatase 2C) (PTP-2C) (PTP-1D) (SH-PTP3) (SH-PTP2) (SHP-2) (Shp2).	PTN11_580_590	Q06124	SARVYENVGLM	Y584	NULL	0.89055	0.827778	0.83185	1.45587	0.919295	1.08067	1.01914	0.588999	1.13611	1.48295	0.977604	1.32584	0.944614	1.31923	0.872234	1.03683	1.51501	1.39812	1.10965	1.29163	0.965398	1.375	1.05604	1.2642	1.18115	1.16004	1.45524	0.959793	1.12802	1.06848	1.21373	1.01391	1.88376	2.11605	1.48299	1.64104	1.16218	1.6126	1.47719	2.01858
Paired mesoderm homeobox protein 2 (PRX-2) (Paired-related homeoboxprotein 2).	PRRX2_202_214	Q99811	WTASSPYSTVPPY	Y208;Y214	NULL	1.32084	1.18141	1.31857	1.39118	1.21916	1.52904	1.08496	1.27262	1.58894	1.63536	1.15382	1.45722	1.33825	1.42318	1.084	1.04876	1.25764	1.57373	1.39441	1.30417	1.26012	1.57443	1.13939	1.30851	1.42851	1.30839	1.32554	1.60238	1.40093	1.51004	1.31426	1.30081	2.50912	2.06923	2.18041	1.93086	2.29042	2.25768	2.28707	2.39339
Receptor tyrosine-protein kinase erbB-4 precursor (EC 2.7.10.1)(p180erbB4) (Tyrosine kinase-type cell surface receptor HER4).	ERBB4_1277_1289	Q15303	IVAENPEYLSEFS	Y1284	NULL	1.24765	1.15277	1.29996	1.38483	1.14419	1.22654	1.34249	1.41663	1.3188	1.47848	1.22841	1.19706	1.24439	1.39439	0.981082	1.37906	1.49915	1.55585	1.45299	1.48211	1.27249	1.60382	1.4963	1.61105	1.38752	1.25846	1.04787	1.26388	1.27158	1.25041	1.29238	1.54207	2.66037	2.22644	1.94729	2.05565	1.92242	1.81583	2.12905	2.10973
1-phosphatidylinositol 4,5-bisphosphate phosphodiesterase gamma-2 (EC:3.1.4.11) (Phosphoinositide phospholipase C-gamma-2) (PLC-IV) (Phospholipase C-gamma-2)(PLC-gamma-2)	PLCG2_1191_1203_C1200S	P16885	ESEEELYSSSRQL	Y1197	NULL	1.07014	0.919646	1.35611	1.2908	1.38158	1.21936	1.3551	1.33265	1.47978	1.542	1.37518	1.50343	1.58682	1.58102	1.51719	1.27883	1.50668	1.44787	1.55442	1.47566	1.25332	1.375	1.29025	1.47049	1.25232	1.26307	1.41447	1.42406	1.33644	1.48328	1.15928	1.06635	2.15051	2.18064	1.73136	2.0031	2.0857	2.0426	2.24193	2.00474
Erythropoietin receptor precursor (EPO-R).	EPOR_419_431	P19235	ASAASFEYTILDP	Y426	NULL	1.25102	1.19634	1.42931	1.53511	1.34068	1.31927	1.43299	1.53859	1.69239	1.78863	1.65757	1.52234	1.66243	1.62574	1.50573	1.48271	1.73334	1.75772	1.59819	1.56174	1.44735	1.70098	1.63644	1.65093	1.56573	1.52199	1.38704	1.73611	1.48572	1.67557	1.72033	1.68679	2.52322	2.2638	2.01461	2.12778	2.2001	2.15925	2.4231	2.46839
Non-receptor tyrosine-protein kinase TYK2 (EC:2.7.10.2)	TYK2_1048_1060	P29597	VPEGHEYYRVRED	Y1054;Y1055	NULL	0.978569	0.803054	1.1544	0.92571	0.936388	0.996036	1.57718	1.25994	1.7486	1.58216	1.73531	1.66249	1.49002	1.61191	1.71816	1.69964	1.65867	1.55115	1.81707	1.60038	1.6566	1.72225	1.94099	2.00741	1.57489	1.62589	1.96311	1.6467	1.70002	1.53431	2.03994	1.8166	2.89975	3.01205	2.21329	2.07614	1.89274	1.90864	2.37	2.18118
GRB2-associated-binding protein 2, GRB2-associated binder 2, Growth factor receptor bound protein 2-associated protein 2	GAB2_638_648	Q9UQC2	DEKVDYVQVDK	Y643	NULL	0.873158	0.914637	0.85045	0.744625	0.777653	0.804258	1.2272	0.760784	1.21254	1.22044	1.22082	1.02651	0.981554	1.0804	1.14602	1.07669	1.18854	1.31829	1.16999	0.930988	1.09136	0.953192	1.40494	1.68374	1.1437	1.17871	0.995129	0.902797	1.1455	0.88878	1.12034	1.15375	1.95729	1.89683	1.18105	1.01863	1.08756	0.905059	0.556541	1.05182
Vascular endothelial growth factor receptor 1 precursor (EC 2.7.10.1)(VEGFR-1) (Vascular permeability factor receptor) (Tyrosine-proteinkinase receptor FLT) (Flt-1) (Tyrosine-protein kinase FRT) (Fms-liketyrosine kinase 1).	VGFR1_1046_1058_Y1048F	P17948	DIFKNPDYVRKGD	Y1053	NULL	0.699022	0.629279	0.733532	0.638683	0.730189	0.781286	0.899432	0.776126	0.963393	1.25484	1.02022	0.993755	0.653399	1.14712	1.0048	1.02782	1.15165	1.30439	0.745881	0.810161	1.15105	1.32881	1.50433	1.51303	1.05595	0.938111	0.848923	1.13122	0.997739	0.907482	1.23952	1.46821	2.13222	2.02733	0.948046	0.918154	1.05907	0.842995	0.805412	1.2089
Hepatocyte growth factor receptor precursor (EC 2.7.10.1) (HGFreceptor) (Scatter factor receptor) (SF receptor) (HGF/SF receptor)(Met proto-oncogene tyrosine kinase) (c-Met).	MET_1360_1370_C1361S	P08581	KSVAPYPSLLS	Y1365	NULL	0.671618	0.608337	0.721146	0.730367	0.685784	0.612089	1.18369	0.957531	0.825993	1.07398	0.851504	0.876162	0.928488	0.997751	0.913298	1.22597	1.22959	1.28281	1.20711	1.28109	1.48069	1.16519	1.19571	1.29599	1.11155	1.03188	1.20367	1.19501	1.31085	1.16231	1.39018	1.33208	1.80396	1.7941	0.378148	0.946258	0.617645	0.435311	0.405311	0.590679
Ephrin type-A receptor 4 precursor (EC 2.7.10.1) (Tyrosine-proteinkinase receptor SEK) (Receptor protein-tyrosine kinase HEK8)(Tyrosine-protein kinase TYRO1).	EPHA4_589_601	P54764	LNQGVRTYVDPFT	Y596	NULL	0.473797	0.557827	0.6689	0.757337	0.740706	0.594163	0.824343	0.44924	0.903177	0.789847	0.986587	0.697257	0.854553	0.685568	0.81972	0.787417	0.900351	1.13566	0.951129	1.05242	1.1656	1.06116	1.04036	1.45226	1.27028	1.23893	1.07054	1.14813	1.06817	1.1532	1.28065	1.39948	2.0381	1.33639	0.918973	1.21006	0.56071	0.653506	0.710951	0.703469
CD70 antigen, CD27 ligand , Tumor necrosis factor ligand superfamily member 7	CD70_9_21_C17S	P32970	SVRRRPYGSVLRA	Y15	NULL	0.611269	0.501482	0.745812	0.811163	0.802247	0.383925	0.831128	0.129078	0.578954	0.717683	0.861304	0.887552	0.762541	1.10035	1.14766	0.980349	1.05335	0.895949	0.989381	1.04123	1.34882	1.09166	1.12905	1.13131	1.02511	1.20099	1.09729	1.1184	1.12802	0.94719	1.17203	1.41641	2.10809	2.12039	1.18977	1.11257	0.433289	0.771491	0.745401	1.00625
T-cell surface glycoprotein CD3 zeta chain precursor (T-cell receptorT3 zeta chain) (CD247 antigen).	CD3Z_105_117	P20963	NPQEGLYNELQKD	Y111	NULL	0.630805	0.719356	0.619704	0.747459	0.602567	0.568969	0.69642	0.745277	0.668098	1.07842	0.817675	0.859734	0.715282	0.993491	0.864279	0.906898	0.97707	0.889756	0.911836	0.943067	1.18476	1.01284	1.32433	1.13307	0.804134	0.875648	1.12065	1.16762	0.933784	0.822987	1.0743	0.800066	2.19524	2.02085	1.10933	1.00623	0.614851	0.929156	0.517206	0.764953
1-phosphatidylinositol-4,5-bisphosphate phosphodiesterase gamma-1(EC 3.1.4.11) (Phosphoinositide phospholipase C) (PLC-gamma-1)(Phospholipase C-gamma-1) (PLC-II) (PLC-148).	PLCG1_1246_1258	P19174	EGSFESRYQQPFE	Y1253	NULL	0.524809	0.544919	0.802758	0.782429	0.667002	0.594163	1.11121	1.11262	0.782085	0.860293	0.882634	0.631037	0.998818	0.798933	1.18007	0.843267	1.09836	0.664526	1.31696	1.03873	1.05145	1.23402	1.62387	1.60979	1.16406	1.08076	1.44255	1.38773	1.43094	1.53631	1.91405	1.76113	2.31845	2.33049	0.611515	0.392054	0.606437	0.243652	0.741993	0.239359
Paxillin.	PAXI_24_36	P49023	FLSEETPYSYPTG	Y31;Y33	NULL	0.533138	0.196039	0.378801	0.618697	0.764461	0.668526	0.939751	0.77358	0.789496	0.681174	0.61247	0.50148	0.865887	0.879623	1.0048	1.17655	1.24968	1.14817	1.21338	1.02111	1.57632	1.44262	1.47779	1.55173	0.852626	1.20195	1.34178	1.50836	1.68914	1.47599	2.04379	1.89117	1.97484	2.02548	0.437928	0.563943	0.470858	0.742321	1.12093	0.423955
Muscle, skeletal receptor tyrosine-protein kinase (EC:2.7.10.1)	MUSK_548_560	O15146	LHPNPMYQRMPLL	Y554	NULL	0.987689	0.848938	0.718033	0.963989	0.846043	0.8398	1.23575	0.695042	1.20978	1.00569	1.34616	1.40043	1.36113	1.43788	1.4903	1.24553	1.25664	1.27808	1.41722	1.19617	1.55346	1.45342	1.65407	1.68134	1.37009	1.40669	1.52256	1.42291	1.55713	1.66645	1.75463	1.71352	2.37555	2.47031	0.874233	1.35688	0.808249	0.409849	0.628446	0.857668
RAC-alpha serine/threonine-protein kinase(EC:2.7.11.1)(PKB, RAC)	AKT1_309_321_C310S	P31749	FSGTPEYLAPEVL	Y315	NULL	1.27605	1.34524	1.12884	1.26927	0.68267	0.720298	1.0231	0.879181	1.32773	1.42253	0.71115	1.13424	0.91218	0.908567	0.628647	0.880447	1.0361	1.07036	0.952379	1.22942	1.23505	0.97244	1.39263	1.50625	1.07329	1.25569	1.11339	1.13405	1.31729	1.13612	1.68222	1.47685	2.36149	2.36454	1.4162	1.39816	1.05289	0.670283	0.265131	0.633266
Ras GTPase-activating protein 1 (GTPase-activating protein) (GAP) (Rasp21 protein activator) (p120GAP) (RasGAP).	RASA1_453_465	P20936	TVDGKEIYNTIRR	Y460	NULL	1.47001	1.26958	1.20864	1.531	1.44726	1.41192	1.2272	0.538912	1.3592	1.29227	1.41698	1.53998	1.54394	1.59139	1.26259	1.42096	1.28418	1.41633	1.57809	1.29372	1.50281	1.53243	1.45667	1.34695	1.81342	1.82426	1.63634	1.84904	1.83991	1.81417	1.69012	1.63276	0.609532	0.160305	0.564013	0.710977	0.56071	0.851426	0	0.639249
Ephrin type-A receptor 2 precursor (EC 2.7.10.1) (Tyrosine-proteinkinase receptor ECK) (Epithelial cell kinase).	EPHA2_765_777	P29317	EDDPEATYTTSGG	Y772	NULL	1.36428	1.32801	1.10282	1.33576	1.26464	1.21666	1.08117	0.609128	1.10823	1.07101	1.09356	1.21137	1.19132	1.21455	1.12453	1.17247	1.48905	1.22495	1.28458	1.26621	1.43339	1.42176	0.892688	1.12955	1.90763	1.6985	1.58057	1.6615	1.69706	1.4718	1.36942	1.40854	0.0240071	0	0.830294	0.993713	0.480099	0.728656	0.837703	0.219531
BDNF/NT-3 growth factors receptor precursor (EC 2.7.10.1)(Neurotrophic tyrosine kinase receptor type 2) (TrkB tyrosine kinase)(GP145-TrkB) (Trk-B).	NTRK2_509_521	Q16620	PVIENPQYFGITN	Y516	NULL	0.845556	0.879079	0.995064	1.01311	0.841862	0.727906	1.05436	0.721699	1.23307	1.31502	1.32507	1.21525	1.43781	1.3044	1.38302	1.14078	1.42246	1.2279	1.44235	1.33709	1.48166	1.39756	1.44599	1.38587	1.81857	1.69986	1.89361	1.6664	1.35534	1.48328	1.57751	1.62112	0.936963	1.47567	1.29697	0.948113	0.750868	1.14857	0.72483	0.686236
Vascular endothelial growth factor receptor 1 precursor (EC 2.7.10.1)(VEGFR-1) (Vascular permeability factor receptor) (Tyrosine-proteinkinase receptor FLT) (Flt-1) (Tyrosine-protein kinase FRT) (Fms-liketyrosine kinase 1).	VGFR1_1320_1332_C1320K/C1321K	P17948	KKSPPPDYNSVVL	Y1327	NULL	0.870969	0.934569	0.854708	1.03183	1.0053	0.891524	1.10376	1.13857	1.1945	1.23111	0.944794	1.13697	1.01757	1.08974	1.12453	1.16974	1.11049	1.11458	1.19132	0.847769	1.23045	1.13012	1.27291	1.47466	1.22544	1.04907	1.20503	1.07041	1.25423	1.26256	1.42846	1.29472	1.21064	0.990735	0.250599	0.573585	0.768574	0.868142	0.657681	0.266669
Hepatocyte growth factor receptor precursor (EC 2.7.10.1) (HGFreceptor) (Scatter factor receptor) (SF receptor) (HGF/SF receptor)(Met proto-oncogene tyrosine kinase) (c-Met).	MET_1228_1240	P08581	DMYDKEYYSVHNK	Y1230;Y1234;Y1235	NULL	0.998758	0.832035	0.945349	0.984558	1.05671	1.1389	1.24425	1.08209	1.09483	1.14766	1.18537	1.15324	0.979817	1.12002	1.16233	1.18333	1.20819	0.894712	0.959856	0.799866	1.42636	1.08156	0.959265	1.08657	1.11364	0.957586	0.979242	1.00382	1.05436	1.20199	1.17625	1.08341	0.62007	0.765465	0.647409	0.604484	0.727778	0.61441	0.387971	0.413521
Tyrosine-protein kinase receptor TYRO3 precursor (EC 2.7.10.1)(Tyrosine-protein kinase RSE) (Tyrosine-protein kinase SKY) (Tyrosine-protein kinase DTK) (Protein-tyrosine kinase byk).	TYRO3_679_691	Q06418	KIYSGDYYRQGCA	Y681;Y685;Y686	NULL	0.768868	0.64267	0.678541	0.989355	1.05189	0.8398	1.18898	1.3786	1.12151	1.01961	0.975801	0.905271	0.914001	1.07504	1.15257	1.0854	1.22857	0.983463	1.12857	0.857729	1.51138	1.19124	1.37898	1.31162	0.99245	1.31463	1.58478	1.52031	1.78984	1.56113	1.70773	1.72081	0.82527	0.857757	0.814594	0.768778	0.580894	0.61441	0.675657	0.717675
Troponin T, slow skeletal muscle (TnTs) (Slow skeletal muscle troponinT) (sTnT).	TNNT1_2_14	P13805	SDTEEQEYEEEQP	Y9	NULL	0.801414	0.635381	0.641229	0.817921	0.740706	0.553354	0.57233	0.577369	1.12004	1.05458	0.913107	1.08421	0.893841	1.00764	0.784319	1.0854	1.15804	1.09102	1.05485	1.06844	0.888571	0.994127	0.601342	0.559302	1.05922	1.0362	0.779066	0.74312	0.763107	0.748875	0.702871	0.78276	1.1483	1.0189	0.929423	1.20542	0.907484	0.838761	0.591049	0.816022
1-phosphatidylinositol-4,5-bisphosphate phosphodiesterase gamma-1(EC 3.1.4.11) (Phosphoinositide phospholipase C) (PLC-gamma-1)(Phospholipase C-gamma-1) (PLC-II) (PLC-148).	PLCG1_764_776	P19174	IGTAEPDYGALYE	Y771;Y775	NULL	0.745163	0.692684	0.563577	0.753112	0.68267	0.90165	0.910152	0.225366	0.921844	1.13066	0.984795	1.01765	0.827753	1.12392	0.924819	0.721887	0.87082	1.05051	0.684026	0.799866	0.836497	0.882275	0.908327	0.784398	0.943801	0.874443	0.557312	0.929132	0.4409	0.771171	0.639008	0.86235	1.43314	1.02632	0.726247	0.677836	0.634297	0.896936	0.560416	0.504818
Signal transducer and activator of transcription 2 (p113)	STAT2_684_696	P52630	LQERRKYLKHRLI	Y690	NULL	0.887305	0.653534	0.745812	0.747459	0.625448	0.858404	0.457167	0.413713	1.14481	1.18107	0.809598	0.924355	0.709002	0.956039	0.642668	0.729317	0.591133	1.10819	0.459815	0.83342	0.7809	0.78765	0.694483	0.687064	0.760658	0.976803	0.722929	0.440789	0.273454	0.18766	0.348371	0.39113	1.3517	1.24238	0.780363	1.37215	0.884468	0.847216	0.954213	0.944783
3-phosphoinositide-dependent protein kinase 1 (EC 2.7.11.1) (hPDK1).	PDPK1_369_381	O15530	DEDCYGNYDNLLS	Y373;Y376	NULL	0.625621	0.434471	0.570498	0.828668	0.74519	0.826869	0.703832	0.452426	0.651924	0.766191	0.6514	0.686119	0.721535	0.690839	0.842171	0.963122	0.944161	1.13357	1.06644	0.99169	0.959845	0.874988	0.955924	0.734233	1.1921	0.925367	0.951825	0.985117	0.988082	0.747146	0.704822	0.886854	1.91191	1.32441	1.21391	1.29993	0.795968	1.1157	0.396667	0.895649
Angiopoietin-1 receptor (EC:2.7.10.1)	TIE2_986_998	Q02763	SRGQEVYVKKTMG	Y992	NULL	0.674131	0.663123	0.856125	0.627956	0.644776	0.574606	0.799189	0.957531	0.960113	0.882466	0.778902	0.93694	0.725688	0.914587	0.623942	0.944091	1.0116	0.956458	0.748761	0.675066	0.578386	0.873526	0.798852	0.961336	0.82219	0.864767	0.827787	0.58026	0.989696	0.809792	0.554985	0.61298	1.61669	1.63701	1.05309	0.968355	0.965661	1.25249	0.609868	1.21892
Retinoblastoma-associated protein (PP110) (P105-RB) (RB).	RB_804_816	P06400	IYISPLKSPYKIS	Y805;Y813	NULL	0.466567	0.474505	0.602925	0.737514	0.572606	0.455935	0.528475	0.713754	0.738714	0.740274	0.669363	0.569734	0.367372	0.594755	0.469936	0.335557	0.756119	0.726997	0.465078	0.377652	0.891491	0.60943	0.804435	0.867138	0.441618	0.699057	0.69402	0.456717	0.385582	0.678028	0.632873	0.651626	1.69479	1.39488	1.10564	1.0466	1.03209	1.04579	0.957155	0.885618
RAC-alpha serine/threonine-protein kinase(EC:2.7.11.1)(PKB, RAC)	AKT1_320_332	P31749	VLEDNDYGRAVDW	Y326	NULL	0.31057	0.57951	0.524908	0.40195	0.467986	0.625728	0.671433	0.496317	0.647853	0.574161	0.471137	0.65979	0.149707	0.682043	0.573598	0.470245	0.573707	0.626299	0.716757	0.818927	0.676438	0.645852	0.682406	0.947392	0.595014	0.701777	0.601571	0.692132	0.791142	0.719189	0.582833	0.840772	1.48595	1.35419	1.14563	1.02392	1.05495	1.16049	0.43938	1.01088
Sodium-dependent phosphate transport protein 2A (Sodium/phosphatecotransporter 2A) (Na(+)/Pi cotransporter 2A) (Sodium-phosphatetransport protein 2A) (Na(+)-dependent phosphate cotransporter 2A)(NaPi-2a) (Solute carrier family 34 member 1) (NaPi-3).	NPT2A_501_513	Q06495	AKALGKRTAKYRW	Y511	NULL	0.279552	0.388967	0.39838	0.285861	0.370742	0.437494	0.575027	0.541907	0.761505	0.867152	0.642334	0.605645	0.888293	0.810279	0.809398	0.418328	0.552837	0.81329	0.734302	0.714749	0.659411	0.455743	0.672264	0.8	0.656687	0.556074	0.611911	0.668879	0.597283	0.411616	0.54413	0.544808	1.06975	1.3586	0.796438	0.623174	0.467764	0.795722	0.540936	0.888132
MAP kinase-activated protein kinase 3 (EC:2.7.11.1)	MAPK3_198_210_C203S	Q16644	ALQTPSYTPYYVA	Y204;Y207;Y208	NULL	0.606014	0.337496	0.348924	0.785191	0.414564	0.451347	0.497533	0.760784	0.524476	0.469879	0.40567	0.638761	0.482299	0.533484	0.708582	0.441131	0.678209	0.782869	0.641265	0.905151	0.824326	0.902486	0.980791	1.19676	0.36978	0.56357	0.692072	0.518727	0.950455	0.659759	1.09973	1.08199	1.79353	1.58897	0.750025	0.993713	0.404456	0.646256	0.675657	0.481697
Ephrin type-A receptor 4 precursor (EC 2.7.10.1) (Tyrosine-proteinkinase receptor SEK) (Receptor protein-tyrosine kinase HEK8)(Tyrosine-protein kinase TYRO1).	EPHA4_921_933	P54764	QAIKMDRYKDNFT	Y928	NULL	0.36135	0.585826	0.631334	0.644777	0.391867	0.349816	0.503209	0.483913	0.483937	0.736534	0.389506	0.547339	0.530579	0.519727	0.858283	0.465804	0.565715	0.548239	0.737205	0.842046	0.631741	0.667947	0.974202	1.2018	0.76733	0.650609	0.507228	0.268441	0.518976	0.473589	0.817295	1.07632	1.73534	1.36885	0.647409	0.695606	0.310882	0.493031	0.115129	0.530795
Vascular endothelial growth factor receptor 2 precursor (EC 2.7.10.1)(VEGFR-2) (Kinase insert domain receptor) (Protein-tyrosine kinasereceptor Flk-1) (CD309 antigen).	VGFR2_989_1001	P35968	EEAPEDLYKDFLT	Y996	NULL	0.803711	0.595874	0.614691	0.726063	0.684228	0.59832	0.653681	0.280198	0.598073	0.747727	0.847565	0.74097	0.563439	0.766016	0.813535	0.597491	0.85517	0.793523	0.617825	0.686288	0.471231	0.720933	0.830206	0.559302	0.831133	0.895979	0.928849	0.324079	0.353351	0.520914	0.539765	0.262203	0.892014	0.261211	0.84803	0.604484	0.442773	1.06766	0.0559701	0.714845
V-type immunoglobulin domain-containing suppressor of T-cell activation	VISTA_260_270	Q9H7M9	RHPLSYVAQRQ	Y265	NULL	0.842208	0.571894	0.592764	0.695564	0.67172	0.685556	1.04661	0.251214	0.63145	0.880773	0.745424	0.728356	0.401524	0.711733	0.563807	0.490062	0.764522	0.596189	0.906686	0.742659	0.583811	0.745117	0.601342	0.745788	0.678089	0.878055	0.640477	0.617174	0.514499	0.526974	0.437887	0.517867	0.423511	0.410413	0.687366	0.592678	0.275935	0.66072	0.540936	0
Beta-type platelet-derived growth factor receptor precursor(EC 2.7.10.1) (PDGF-R-beta) (CD140b antigen).	PGFRB_771_783	P09619	YMAPYDNYVPSAP	Y771;Y775;Y778	NULL	0.22404	0.282566	0.560104	0.540774	0.285063	0.451347	0.778276	0.816258	0.676117	0.451741	0.726245	0.545286	0.685739	0.554841	0.686191	0.803344	0.520128	0.63817	0.315749	0.620955	0.572941	0.486671	0.626773	0.858649	0.463148	0.664618	0.533576	0.403708	0.304909	0.344575	0.894537	0.743941	0.566589	0.811276	0.464042	0.611521	0	0.755857	0.0113583	0.352925
Linker for activation of T-cells family member 1 (36 kDa phospho-tyrosine adapter protein) (pp36) (p36-38).	LAT_194_206	O43561	MESIDDYVNVPES	Y200	NULL	0.664053	0.784504	0.738149	0.904279	0.802247	0.804258	0.625337	0.826119	0.982919	1.15328	1.02197	1.03969	0.937469	1.23032	0.817661	0.80686	1.13662	0.765387	0.969765	0.925587	0.904556	0.986033	0.72424	0.694239	1.31742	1.16103	1.11339	0.975673	1.15847	1.09047	0.69111	0.672448	0.915733	0.783089	0.469782	0.129842	0.368415	0.710232	0.489019	0.61213
Mitogen-activated protein kinase 1 (EC 2.7.11.24) (Extracellular signal-regulated kinase 2) (ERK-2) (Mitogen-activated protein kinase 2) (MAP kinase 2) (MAPK 2) (p42-MAPK) (ERT1).	MK01_180_192	P28482	HTGFLTEYVATRW	Y187	NULL	0.333007	0.433071	0.523126	0.665906	0.545441	0.592775	0.683981	0.280198	0.84923	0.706253	0.903653	0.779908	0.864004	0.82793	1.15583	0.926422	0.967397	0.899652	0.977152	0.859146	1.1978	1.0904	1.16855	1.15404	1.1365	1.06922	0.953452	1.00072	0.772512	0.948695	1.12034	1.05342	1.14283	1.23279	0.764107	0	0.229201	0	0.141237	0
Keratin, type II cytoskeletal 6B (Cytokeratin-6B) (CK 6B) (K6bkeratin).	K2C6B_53_65	P04259	GAGFGSRSLYGLG	Y62	NULL	0.978569	0.834159	0.804226	0.768543	0.431356	0.406224	0.21238	0.290919	1.23035	0.985344	0.993733	0.97099	0.933883	0.725497	0.893889	0.470245	1.33113	0.978802	1.02427	0.998136	0.429656	0.531855	0.686443	0.883968	1.29358	1.15508	1.06303	1.09823	0.965296	0.971093	0.904757	0.632432	1.42865	1.48108	0.807812	0.671116	0	0	0	0
Mitogen-activated protein kinase 1 (EC 2.7.11.24) (Extracellular signal-regulated kinase 2) (ERK-2) (Mitogen-activated protein kinase 2) (MAP kinase 2) (MAPK 2) (p42-MAPK) (ERT1).	MK01_198_210	P28482	IMLNSKGYTKSID	Y205	NULL	0.530367	0.431669	0.380771	0.437489	0.412686	0.277353	0.737929	0.221636	0.742537	0.764355	0.783033	0.571752	0.574996	0.471538	0.748029	0.745895	0.835365	0.664526	0.816218	0.884421	1.00638	0.795391	1.27425	1.21849	0.764665	0.962131	0.790036	0.966166	0.979985	0.874592	1.24624	1.36035	2.18641	2.17564	0.247261	1.02918	0.498406	0.476774	0.226631	0.451416
Ephrin type-B receptor 4 precursor (EC 2.7.10.1) (Tyrosine-proteinkinase receptor HTK) (Tyrosine-protein kinase TYRO11).	EPHB4_583_595	P54760	IGHGTKVYIDPFT	Y590	NULL	0.259612	0.397609	0.406138	0.28	0.193971	0.284249	0.51168	0.202836	0.535537	0.569963	0.265089	0.297034	0.516264	0.119481	0.464684	0.948872	0.639141	0.28687	0.574649	0.526001	0.885646	0.459645	1.02131	1.2135	0.894674	0.858687	0.529218	0.831289	1.01051	0.977007	1.18466	1.1197	1.87168	1.62362	0.146945	0.424384	0	0.168043	0	0
Tyrosine-protein kinase JAK1 (EC 2.7.10.2) (Janus kinase 1) (JAK-1).	JAK1_1027_1039	P23458	AIETDKEYYTVKD	Y10341035	NULL	0.52759	0.654736	0.432968	0.724625	0.442443	0.321601	0.75943	0.144922	0.82419	0.673369	0.702453	0.629099	0.219112	0.258503	0.170992	0.539503	0.551219	0.213395	0.365387	0.255972	0.721434	0.469356	0.82289	1.1575	0.543083	0.572514	0.357952	0.613118	0.536749	0.262208	0.793659	0.659232	2.06052	1.73986	0.867727	0.604484	0.625995	0.4437	0.0669082	0.231461
Beta-type platelet-derived growth factor receptor precursor(EC 2.7.10.1) (PDGF-R-beta) (CD140b antigen).	PGFRB_1014_1028	P09619	PNEGDNDYIIPLPDP	Y1021	NULL	0.492426	0.621922	0.506983	0.3544	0.762988	0.418813	0.691457	0.350209	0.789496	0.708165	0.970377	0.661687	0.928488	0.970559	0.566261	0.826045	0.503491	0.81982	0.750199	0.731869	1.03438	1.05987	1.002	0.941375	1.07113	1.27591	0.880058	0.997614	1.30955	1.1649	1.18046	1.35802	0.254554	0	0	0	0	0	0	0
Tyrosine-protein phosphatase non-receptor type 11 (EC 3.1.3.48)(Protein-tyrosine phosphatase 2C) (PTP-2C) (PTP-1D) (SH-PTP3) (SH-PTP2) (SHP-2) (Shp2).	PTN11_539_551	Q06124	SKRKGHEYTNIKY	Y546;Y551	NULL	0.389147	0.374447	0.551385	0.479013	0.460734	0.27908	0.375977	0	0.583225	0.615481	0.521451	0.724732	0.846946	0.73913	0.243323	0.570858	0.904159	0.664526	0.748761	0.582005	0.906001	0.804626	0.706459	0.582686	0.900756	0.904269	1.06904	0.79595	1.1995	1.07125	1.08483	0.855745	0	0	0	0	0	0	0.211924	0
Vascular endothelial growth factor receptor 1 precursor (EC 2.7.10.1)(VEGFR-1) (Vascular permeability factor receptor) (Tyrosine-proteinkinase receptor FLT) (Flt-1) (Tyrosine-protein kinase FRT) (Fms-liketyrosine kinase 1).	VGFR1_1162_1174	P17948	VQQDGKDYIPINA	Y1169	NULL	0.222324	0.316382	0.318415	0.398347	0.393772	0.382319	0.451307	0.474539	0.621102	0.809565	0.61247	0.863034	0.816114	0.928041	0.862283	0.820838	0.95399	0.83279	0.661276	0.910629	0.688239	0.563025	0.882167	0.770889	0.894674	0.778504	0.838394	1.09242	0.802206	0.826267	0.885965	0.704048	0.67164	0.789642	0.150522	0	0	0.0989129	0.182053	0
Tyrosine-protein kinase Fyn(EC:2.7.10.2), Proto-oncogene Syn, Proto-oncogene c-Fyn, Src-like kinase	FYN_525_537	P06241	TATEPQYQPGENL	Y531	NULL	0.454923	0.467682	0.39838	0.748874	0.368806	0.661922	0.866785	0.50248	0.451601	0.476622	0.543533	0.583806	0.758493	0.541287	0.571157	0.729317	0.287271	0.720033	0.609927	0.853469	0.853067	0.768901	0.871569	1.00622	0.630578	0.882857	0.806336	0.801306	0.833099	0.692479	1.25025	0.873837	0.716527	0.457819	0	0.604484	0.0872497	0	0	0
Mitogen-activated protein kinase 12 (EC 2.7.11.24) (Extracellularsignal-regulated kinase 6) (ERK-6) (ERK5) (Stress-activated proteinkinase 3) (Mitogen-activated protein kinase p38 gamma) (MAP kinase p38gamma).	MK12_178_190	P53778	ADSEMTGYVVTRW	Y185	NULL	0	0	0.22939	0.0513699	0.317541	0	0.130407	0.446046	0.522253	0.197961	0.35107	0.23724	0.919451	0.718631	0.884087	0.587306	0.760327	0.221308	0.879348	0.622625	0.807421	0.65439	0.795118	0.640779	0.768661	0.806573	1.09286	0.79416	1.20367	0.902829	1.04534	0.800066	0	0	0	0	0	0	0	0
Serine/threonine-protein kinase A-Raf(EC:2.7.11.1),(ARAF1, PKS, PKS2)	ARAF_297_307	P10398	RDSGYYWEVPP	Y301;Y302	NULL	0.289419	0.204272	0.324568	0.262272	0.268545	0.382319	0.319196	0.583196	0.248786	0.483334	0.518977	0.50782	0.713192	0.411077	0.558886	0.62961	0.476466	0.376405	0.780071	0.719438	0.34273	0.430116	0.173969	0.129139	0.823471	0.690866	1.23612	1.05853	1.27158	0.88878	0.921631	0.679946	0	0	0	0.203106	0.314331	0	0	0
Tyrosine-protein kinase FRK (EC 2.7.10.2) (FYN-related kinase)(Nuclear tyrosine protein kinase RAK).	FRK_380_392	P42685	KVDNEDIYESRHE	Y387	NULL	0.130157	0.310292	0.231574	0.157478	0.266467	0.179024	0.385227	0	0	0.148146	0.179936	0.206388	0.362045	0.295882	0.448811	0.306048	0.42792	0.399256	0.258291	0.262413	0.480955	0.579258	0.431354	0.826361	0.643692	0.373662	0.436848	0.408396	0.450308	0.69068	0.661281	0.651626	1.14283	1.236	0.290061	0	0.254554	0	0	0
Ephrin type-A receptor 7 precursor (EC 2.7.10.1) (Tyrosine-proteinkinase receptor EHK-3) (EPH homology kinase 3) (Receptor protein-tyrosine kinase HEK11).	EPHA7_607_619	Q15375	TYIDPETYEDPNR	Y608;Y614	NULL	0.0453504	0.143916	0.268218	0.270178	0.440601	0.0331297	0.448369	0	0.401694	0.398289	0.16735	0.676771	0.265496	0.596629	0.413809	0.273384	0.2677	0.457361	0.434994	0.443376	0.259298	0.51695	0.349707	0.461779	0.589001	0.399023	0.688168	0.505662	0.507756	0.661597	0.748979	0.591275	0.716527	0.789642	0	0	0	0	0	0
Peripherin.	PERI_458_470	P41219	QRSELDKSSAHSY	Y470	NULL	0.297591	0	0.289346	0.522687	0.135966	0.296239	0.276751	0	0.199564	0.485564	0	0.201181	0.19834	0.436404	0.366717	0.812118	0.467916	0.185354	0.556682	0.234292	0.3169	0.822919	0.618346	0.839363	0.532155	0.581403	0.475868	0.596783	0.647222	0.745414	0.806434	0.877103	0.783689	0.749866	0	0	0	0	0	0
Tyrosine-protein kinase Tec (EC 2.7.10.2).	TEC_512_524	P42680	RYFLDDQYTSSSG	Y513;Y519	NULL	0.302472	0.235138	0.0203614	0	0.041909	0.110833	0.506038	0.179949	0.2595	0.295256	0.320136	0.43206	0.393714	0.0140806	0.377936	0.0922051	0.946624	0.535601	0.617825	0.441485	0.384777	0.5521	0.883926	1.14534	0.513227	0.720674	0.961561	0.810189	0.816826	0.47985	1.1421	0.834067	1.52573	1.61011	0.0544873	0.110102	0.23285	0	0	0
Insulin receptor precursor (EC 2.7.10.1) (IR) (CD220 antigen)[Contains: Insulin receptor subunit alpha; Insulin receptor subunitbeta].	INSR_1348_1360	P06213	SLGFKRSYEEHIP	Y1355	NULL	0.019893	0.0336556	0.178205	0.0627941	0.163028	0.0351753	0.500374	0.0344319	0.309331	0.449458	0.35107	0.61742	0.385861	0.387464	0.341149	0.291064	0.283378	0.354987	0.208946	0.283678	0.599966	0.544771	0.930621	0.858649	0.21048	0.395667	0.507228	0.476941	0.850968	0.321517	0.826284	1.16181	1.68227	1.68467	0	0.497118	0	0.030021	0.0449485	0
Platelet endothelial cell adhesion molecule precursor (PECAM-1)(EndoCAM) (GPIIA') (CD31 antigen).	PECA1_706_718	P16284	KKDTETVYSEVRK	Y713	NULL	0.239392	0.262205	0.388624	0.28391	0.331523	0.256463	0.276751	0.0513444	0.63351	0.764355	0.419003	0.553481	0.457539	0.755992	0.0948436	0.275923	0	0.464045	0.426024	0.21671	0.490615	0.344067	0.407097	0.458974	0.434928	0.291183	0	0	0	0	0.0893292	0.286964	0.872313	1.05017	0	0.52968	0	0.294006	0.136053	0.360188
Mitogen-activated protein kinase 14 (EC 2.7.11.24) (Mitogen-activatedprotein kinase p38 alpha) (MAP kinase p38 alpha) (Cytokine suppressiveanti-inflammatory drug-binding protein) (CSAID-binding protein) (CSBP)(MAX-interacting protein 2) (MAP kinase MXI2) (SAPK2A).	MK14_177_187	Q16539	DEMTGYVATRW	Y182	NULL	0	0.0056637	0	0.217997	0.160792	0	0.236431	0.156693	0.742537	0.456297	0.297213	0.363798	0.427255	0.237045	0.0144558	0	0.455861	0.660167	0.342689	0.18089	0.425633	0.202202	0.793248	0.653104	0.266186	0.502484	0.146611	0.368057	0	0.293353	0.60807	0.540696	1.31811	1.10023	0	0	0	0.227549	0	0
Tyrosine-protein kinase Lyn (EC:2.7.10.2)	LYN_501_512	P07948	YTATEGQYQQQP	Y501;Y508	NULL	0.660255	0.553967	0.485174	0.610936	0.657518	0.313197	0.693941	0.716407	0.616942	0.986919	0.698085	0.836414	0.554127	0.67851	0.72844	0.77311	0.663307	1.04606	0.573025	0.660509	0.805875	0.678031	1.10361	1.1207	0.798933	0.709906	0.743767	0.202497	0.824081	0.631915	0.747087	1.14294	2.33134	1.806	1.10564	1.20232	0.699045	0.907082	1.07832	0.98996
T-cell surface glycoprotein CD3 zeta chain precursor (T-cell receptorT3 zeta chain) (CD247 antigen).	CD3Z_135_147	P20963	KGHDGLYQGLSTA	Y142	NULL	0.65008	0.585826	0.606297	0.507718	0.582662	0.403059	0.599077	0.232799	0.738714	0.887535	0.655912	0.623272	0.692121	0.581573	0.25554	0.422918	0.714802	0.90948	0.177226	0.78503	0.281726	0.711145	0.99062	1.01771	0.525873	0.557577	0.531398	0.306607	0.160495	0.269455	0.639008	0.936214	2.12113	1.89582	0.918973	1.07063	0.653484	0.764812	1.08102	0.978208
T-cell surface glycoprotein CD3 zeta chain precursor (T-cell receptorT3 zeta chain) (CD247 antigen).	CD3Z_117_129	P20963	DKMAEAYSEIGMK	Y123	NULL	0.540043	0.43587	0.616364	0.289756	0.399472	0.319924	0.253368	0	0.93694	1.08137	0.857392	0.843115	0.670737	0.572083	0.832009	0.836403	0.67969	0.765387	0.35786	0.341605	0.465364	0.385683	0.584135	1.00238	0.934346	0.825402	0.384733	0.540243	0.466625	0.237784	0.335837	0.400237	2.42221	2.40565	1.58699	0.955507	1.36701	1.37889	1.2075	1.20487
SHC-transforming protein 1	SHC1_309_321	P29353	ELRFKQYLRNPPK	Y315	NULL	1.34391	1.08125	1.18966	0.787947	0.889899	1.01792	0.806093	0.665139	1.4946	1.58632	1.11666	1.38329	1.25305	1.11349	0.623942	0.674563	1.23766	1.33023	0.995457	1.08185	1.09896	0.954576	0.655887	1.13483	1.22058	0.873237	1.03102	0.930762	0.634898	0.891913	0.69111	0.829017	1.20365	1.20364	1.33363	1.69504	1.12142	1.29792	1.21243	1.2249
Tyrosine-protein kinase Lyn (EC:2.7.10.2)	LYN_391_403	P07948	VIEDNEYTAREGA	Y397	NULL	0.370675	0.186097	0.472299	0.285861	0.612418	0.434397	0	0	1.14191	0.956691	0.809598	0.751694	0.993661	0.907058	0.920988	1.03233	1.04187	0.943362	0.93225	1.0867	1.29802	1.37913	0.988986	1.03853	0.621769	0.566558	0.900448	0.896137	0.960366	0.86665	1.04995	1.22979	1.73292	1.57386	1.22413	1.46832	1.53604	1.33146	1.31463	1.40423
NA	ART_004_EAIYAAPFAKKKXC	NA	EAIYAAPFAKKK	YNA	NULL	3.77009	3.7719	3.76462	3.85495	3.81594	3.82577	3.82213	3.8043	4.17935	4.11428	4.03812	4.17397	4.07774	4.11085	4.02847	4.16067	4.0307	4.07854	4.11003	4.05765	4.092	4.12481	3.9384	4.02238	4.36498	4.15635	4.35575	4.30943	4.33773	4.33976	4.33629	4.35968	3.29621	3.54164	3.36199	3.24082	3.43649	3.35856	3.44853	3.32808
Tyrosine-protein kinase JAK3 (EC:2.7.10.2) (Janus kinase 3) (JAK-3).	JAK3_974_986	P52333	LPLDKDYYVVREP	Y980;Y981	NULL	3.48033	3.24007	3.63857	3.55551	3.5849	3.53496	3.78272	3.76287	4.4342	4.45399	4.28437	4.38284	4.23789	4.35175	4.20007	4.2384	4.10358	4.04117	4.02096	3.9915	4.22482	4.11865	4.06492	4.10051	3.95458	4.03394	4.05327	4.18176	4.01866	4.09966	4.11722	4.18626	3.36987	3.23411	3.13746	3.31742	3.30313	3.25035	3.39093	3.54794
Signal transducer and activator of transcription 6 (IL-4 Stat).	STAT6_634_646	P42226	MGKDGRGYVPATI	Y641	NULL	3.09573	2.83657	3.33097	3.22451	3.40626	3.38002	3.64061	3.5297	3.90884	4.01026	3.95223	3.97574	3.88926	3.85496	4.00175	4.0018	3.76657	3.80737	4.03075	4.05147	4.05391	4.06298	4.20077	4.03185	3.85724	3.79948	4.00661	3.92837	3.96224	3.92595	4.19631	4.09911	4.17132	4.69368	3.70994	3.7936	3.6603	3.80192	3.86868	3.94474
Fatty acid-binding protein, heart (H-FABP) (Heart-type fatty acid-binding protein) (Muscle fatty acid-binding protein) (M-FABP)(Mammary-derived growth inhibitor) (MDGI).	FABPH_13_25	P05413	DSKNFDDYMKSLG	Y20	NULL	3.11782	3.0844	3.44245	3.50155	3.55243	3.60531	3.23652	3.62386	3.77734	3.97319	3.85355	3.80884	3.77767	3.82071	3.96641	3.8991	3.75748	3.7993	3.9688	3.8837	3.99184	4.04004	3.97578	4.01165	4.02308	3.77467	4.17264	4.08425	4.11719	4.09133	4.30721	4.13961	3.98387	4.30447	3.76757	3.75095	3.76923	3.88435	3.73191	3.78326
1-phosphatidylinositol-4,5-bisphosphate phosphodiesterase gamma-1(EC 3.1.4.11) (Phosphoinositide phospholipase C) (PLC-gamma-1)(Phospholipase C-gamma-1) (PLC-II) (PLC-148).	PLCG1_777_789	P19174	GRNPGFYVEANPM	Y783	NULL	4.14545	3.93884	4.18306	4.14196	4.2464	4.1595	4.19998	4.39929	4.27617	4.38652	4.26197	4.3541	4.23498	4.28767	4.27606	4.28105	4.26835	4.24861	4.31753	4.22995	4.38411	4.21775	4.27704	4.24247	3.95195	3.99649	4.12596	4.22442	4.10626	4.16199	4.30255	4.27123	4.11072	4.08337	3.88605	3.99941	3.92142	3.89203	3.86241	3.81532
Catenin beta-1 (Beta-catenin).	CTNB1_79_91	P35222	VADIDGQYAMTRA	Y86	NULL	3.81718	3.945	4.0253	4.09015	4.0079	4.10613	3.84884	3.92964	4.37801	4.3547	4.27027	4.39158	4.25847	4.35659	4.10937	4.32093	4.23838	4.29211	4.25649	4.25856	4.25319	4.27742	4.07746	4.17184	4.23178	4.08105	4.17995	4.28701	4.28842	4.25559	4.31537	4.31222	4.06059	3.98686	3.7002	3.70151	3.6047	3.59595	3.51693	3.4649
Pyruvate dehydrogenase E1 component subunit alpha, testis-specificform, mitochondrial precursor (EC 1.2.4.1) (PDHE1-A type II).	ODPAT_291_303	P29803	SMSDPGVSYRTRE	Y299	NULL	4.28813	4.36975	4.41941	4.36299	4.45249	4.46044	4.24598	4.23436	4.10147	4.10724	4.21019	4.24052	4.26133	4.27032	4.18338	4.24926	4.43433	4.42127	4.48828	4.36726	4.41766	4.40471	4.31208	4.15309	4.45494	4.56035	4.45055	4.58725	4.49017	4.50468	4.40525	4.3984	3.50821	3.64254	3.86715	3.80975	3.82106	3.65915	3.5669	3.59256
RAF proto-oncogene serine/threonine-protein kinase (EC 2.7.11.1) (Raf-1) (C-RAF) (cRaf).	RAF1_332_344	P04049	PRGQRDSSYYWEI	Y340;Y341	NULL	4.22387	4.10229	4.11694	4.09516	4.19037	4.19984	3.97495	3.98351	3.57643	3.57954	3.56388	3.53934	3.69296	3.74735	3.6696	3.69866	3.89617	3.82906	3.7881	3.71902	3.70474	3.61892	3.54066	3.47386	3.54045	3.64959	3.36451	3.54218	3.54037	3.57238	3.18045	3.20208	2.57831	2.69116	4.10123	4.11121	4.13564	4.18003	3.97303	4.1003
Calmodulin (CaM).	CALM_95_107	P0DP23	KDGNGYISAAELR	Y100	NULL	3.5382	3.52822	3.50835	3.4755	3.56157	3.43237	3.10039	3.3636	3.55675	3.7083	3.42044	3.49002	3.44348	3.53272	3.51622	3.42493	3.47812	3.52143	3.49856	3.52351	3.46047	3.40589	3.41157	3.48355	3.61299	3.38792	3.54236	3.40701	3.44653	3.41327	3.35706	3.33802	4.20102	4.23453	4.00743	3.94706	3.87314	3.87662	3.9518	3.86179
Acetylcholine receptor subunit delta precursor.	ACHD_383_395	Q07001	YISKAEEYFLLKS	Y383;Y390	NULL	3.97058	4.12263	3.77008	3.84025	3.14948	3.10781	2.99608	2.73246	4.67781	4.54503	4.40703	4.244	3.93325	3.98759	3.38021	3.38815	4.4285	4.39111	3.89548	3.93433	3.49951	3.60313	3.08718	3.05101	4.3194	4.3311	3.67525	3.84762	3.19487	3.32501	2.70042	2.80436	6.03837	5.70319	5.01201	4.87839	4.30489	4.3664	3.5029	3.47246
Proto-oncogene C-crk (p38) (Adapter molecule crk).	CRK_214_226	P46108	GPPEPGPYAQPSV	Y221	NULL	4.28299	4.34054	4.23666	4.45387	4.27497	4.37903	4.14273	4.31776	4.04994	3.96262	4.10811	4.02869	4.18514	4.16883	4.14777	4.15223	4.29591	4.29222	4.17076	4.20272	4.19293	4.22436	4.08245	4.06705	4.42297	4.31187	4.29191	4.35065	4.37263	4.40661	4.24321	4.36113	3.60456	3.92023	4.50759	4.40196	4.48724	4.41928	4.41767	4.44512
Protein 4.1 (Band 4.1) (P4.1) (EPB4.1) (4.1R).	41_654_666	P11171	LDGENIYIRHSNL	Y660	NULL	4.46297	4.63115	4.42181	4.64327	4.57446	4.6748	4.26928	4.40073	3.93769	3.83331	4.07501	4.06623	4.19135	4.24321	4.14428	4.29785	4.10095	4.11071	4.20039	4.18602	4.11732	4.20095	3.99889	3.90721	4.35505	4.29362	4.22477	4.35324	4.30504	4.31239	4.09341	4.12766	3.5363	3.56252	4.42248	4.26269	4.39254	4.38884	4.26338	4.29902
Annexin A2 (Annexin-2) (Annexin II) (Lipocortin II) (Calpactin I heavychain) (Chromobindin-8) (p36) (Protein I) (Placental anticoagulantprotein IV) (PAP-IV).	ANXA2_17_29	P07355	HSTPPSAYGSVKA	Y24	NULL	4.67047	4.87293	4.53604	4.66807	4.51684	4.61733	4.43433	4.42182	4.45007	4.32246	4.35353	4.40382	4.41825	4.45952	4.4236	4.36497	4.26466	4.31528	4.30426	4.32199	4.24722	4.26952	4.09787	4.23675	4.41566	4.27696	4.1836	4.19827	4.19323	4.07385	4.00216	3.95899	3.66242	3.58812	4.37319	4.3141	4.34865	4.33649	4.15703	4.12662
Cyclin-dependent kinase 2 (EC:2.7.11.22) Cell division protein kinase 2 (EC 2.7.11.22) (p33 protein kinase).	CDK2_8_20	P24941	EKIGEGTYGVVYK	Y15;Y19	NULL	4.61048	4.76985	4.47384	4.6483	4.56773	4.63741	4.24514	4.29087	4.07024	3.94267	4.02182	3.99993	4.12056	4.15316	4.01954	4.04598	4.09486	4.15282	4.17772	4.1068	4.02212	3.98981	3.83854	3.70008	4.20709	4.18215	4.02917	4.07507	4.05746	4.11164	3.82201	3.79799	3.3761	3.37042	4.57654	4.51417	4.56692	4.41378	4.35184	4.34115
Ephrin type-A receptor 2 precursor (EC 2.7.10.1) (Tyrosine-proteinkinase receptor ECK) (Epithelial cell kinase).	EPHA2_581_593	P29317	QLKPLKTYVDPHT	Y588	NULL	4.39928	4.49751	4.26079	4.3785	4.30654	4.42919	4.21216	4.22135	4.09419	4.02625	3.92772	3.94337	4.09108	4.16709	4.07983	4.08541	4.13834	4.12132	4.14256	4.06427	4.05375	4.04199	3.90652	3.87627	4.16829	4.19511	3.88782	4.033	4.03145	4.08826	3.77124	3.84585	3.20902	3.07734	4.3142	4.28432	4.41881	4.31474	4.28403	4.33194
Ephrin type-A receptor 1 precursor (EC 2.7.10.1) (Tyrosine-proteinkinase receptor EPH).	EPHA1_774_786	P21709	LDDFDGTYETQGG	Y781	NULL	5.15187	5.09646	5.00542	4.81473	5.05058	5.02317	4.6281	4.54018	4.18181	4.09231	4.13158	4.14715	4.20722	4.33108	4.12277	4.23269	4.53354	4.53347	4.48018	4.46811	4.3158	4.24627	4.10392	4.01141	4.30583	4.395	4.08942	4.11952	4.17897	4.24552	3.83676	3.86283	3.73027	3.8639	4.92591	4.92257	4.96762	4.94291	4.80788	4.84194
Glutamyl aminopeptidase (EC 3.4.11.7) (EAP) (Aminopeptidase A) (APA)(Differentiation antigen gp160) (CD249 antigen).	AMPE_5_17	Q07075	EREGSKRYCIQTK	Y12	NULL	4.82799	4.85963	4.76209	4.85191	4.87801	4.87822	4.62582	4.69903	4.75342	4.68613	4.68795	4.78901	4.72409	4.72187	4.68432	4.73882	4.7593	4.80817	4.74089	4.83038	4.67027	4.7312	4.72798	4.70811	4.82789	4.79218	4.74008	4.78596	4.83499	4.69073	4.8122	4.90686	4.65562	4.64857	4.92773	4.86827	4.95318	4.83691	4.84925	4.77949
Embryonal Fyn-associated substrate (HEFS).	EFS_246_258	O43281	GGTDEGIYDVPLL	Y253	NULL	6.87351	7.05308	6.73353	6.65089	6.51169	6.58851	6.36071	6.47	6.14175	6.13769	6.1243	6.19363	6.18754	6.14998	6.09807	6.03589	6.09056	6.15857	6.10283	6.15792	5.85187	5.91495	5.94666	5.96079	5.9349	5.92025	5.6315	5.69258	5.64756	5.7394	5.51251	5.56339	5.22067	5.1291	6.11279	6.03755	6.09784	6.02542	5.89784	5.81483
Focal adhesion kinase 1 (EC 2.7.10.2) (FADK 1) (pp125FAK) (Protein-tyrosine kinase 2).	FAK1_569_581	Q05397	RYMEDSTYYKASK	Y570;Y576;Y577	NULL	6.06016	6.18704	6.10873	6.08292	6.14541	6.18643	6.05669	6.06815	6.16927	6.14092	6.22911	6.21756	6.18287	6.15313	6.1911	6.15447	6.09453	6.07482	6.13036	6.1468	6.1437	6.14596	6.11799	6.06166	6.04144	6.12343	5.96773	6.05276	6.06795	6.08898	6.10236	6.0896	5.76876	5.54812	5.62768	5.58363	5.68785	5.59757	5.71947	5.59709
Gamma-enolase (EC 4.2.1.11) (2-phospho-D-glycerate hydro-lyase)(Neural enolase) (Neuron-specific enolase) (NSE) (Enolase 2).	ENOG_37_49	P09104	SGASTGIYEALEL	Y44	NULL	5.74727	5.45184	5.95707	5.94364	5.91344	5.82335	6.78858	6.86185	6.26646	6.2042	6.28548	5.99075	6.17179	5.98685	6.31784	6.2868	6.04354	5.91691	5.94587	5.90978	6.31114	6.14373	6.48589	6.54972	5.42989	5.59794	6.71007	6.06547	6.25294	6.15136	6.44773	6.37235	6.52223	6.7028	6.35143	6.54128	6.69519	6.86176	7.09637	7.08626
Cyclin-dependent kinase 7 (EC:2.7.11.22, EC:2.7.11.23) Cell division protein kinase 7 (EC 2.7.11.22) (EC 2.7.11.23) (CDK-activating kinase) (TFIIH basal transcription factor complexkinase subunit) (39 kDa protein kinase) (P39 Mo15)	CDK7_157_169	P50613	GLAKSFGSPNRAY	Y169	NULL	5.16304	5.08886	5.38861	5.36928	5.40678	5.41567	5.47529	5.49962	5.89957	5.85352	6.046	6.01274	5.90868	5.84008	5.89536	5.86166	5.69114	5.70559	5.80388	5.89089	5.92048	6.00566	5.90899	5.87809	5.8664	5.89874	5.87337	6.05883	5.81337	5.91972	5.96194	6.01815	5.8589	5.66464	5.17338	5.10535	5.10214	5.08218	5.07343	5.12018
Proto-oncogene tyrosine-protein kinase LCK (EC 2.7.10.2) (p56-LCK)(Lymphocyte cell-specific protein-tyrosine kinase) (LSK) (T cell-specific protein-tyrosine kinase).	LCK_387_399	P06239	RLIEDNEYTAREG	Y394	NULL	7.53399	7.52825	7.58813	7.48606	7.58494	7.51793	7.49177	7.51288	7.35414	7.3775	7.51678	7.49521	7.51934	7.42574	7.4889	7.47626	7.42721	7.4881	7.43291	7.5177	7.41154	7.48536	7.46446	7.44326	7.43408	7.52149	7.2236	7.41185	7.38537	7.44245	7.36627	7.41652	6.87303	6.99825	7.44277	7.36984	7.50138	7.42679	7.57692	7.48638
