# Supplementary material for: Pharmacokinomic Profiling Using Patient-Derived Cell Lines Predicts Sensitivity to Imatinib in Dermatofibrosarcoma Protuberans
Source: Cells. 2025 Jun 11;14(12):884. doi: 10.3390/cells14120884 (PMC12190883; doi:10.3390/cells14120884)
Supplement: Supplementary file 1 [file cells-14-00884-s001.zip › TableS5_inhibitory_ration_peptide_20250418.xlsx]

## Sheet: input_correct_KSEA_20240810
Table S5 List of changes in kinase activity following imatinib treatment
ID	Protein	Gene	Peptide	Residue.Both	NCC-DFSP1-C1 0.1 µM	NCC-DFSP1-C1 1 µM	NCC-DFSP1-C1 10 µM	NCC-DFSP3-C1 0.1 µM	NCC-DFSP3-C1 1 µM	NCC-DFSP3-C1 10 µM	NCC-DFSP4-C1 0.1 µM	NCC-DFSP4-C1 1 µM	NCC-DFSP4-C1 10 µM	NCC-DFSP5-C1 0.1 µM	NCC-DFSP5-C1 1 µM	NCC-DFSP5-C1 10 µM	GIST-T1 0.1 µM	GIST-T1 1 µM	GIST-T1 10 µM
41_654_666	P11171	EPB41	LDGENIYIRHSNL	Y660	0.990824	1.05649	0.85661	1.14605	1.27666	1.2819	0.975322	0.988436	0.854886	1.06629	1.04042	0.893796	1.80415	1.86548	1.72246
ACHD_383_395	Q07001	CHRND	YISKAEEYFLLKS	Y383;Y390	0.835007	0.498257	0.405967	0.813031	0.620783	0.402257	0.66079	0.450964	0.301512	0.695278	0.529717	0.36495	0.515271	0.331462	0.176442
AKT1_309_321_C310S	P31749	AKT1	FSGTPEYLAPEVL	Y315	0.876708	0.422833	0.631773	0.574225	0.551321	0.434727	0.946324	1.07938	1.60215	1.06006	1.07692	1.61176	0.398663	0.200999	0.0908226
AKT1_320_332	P31749	AKT1	VLEDNDYGRAVDW	Y326	1.03485	1.26088	1.36584	0.91513	0.676131	0.827527	0.996519	1.21082	1.13351	1.36401	1.12686	1.48574	0.6689	0.688888	0.408379
AMPE_5_17	Q07075	ENPEP	EREGSKRYCIQTK	Y12	0.974327	1.02487	0.877834	1.01392	1.00203	0.994008	0.966804	0.967817	1.03669	1.00172	0.942065	0.953692	1.19379	1.192	1.12432
ANXA1_14_26	P04083	ANXA1	IENEEQEYVQTVK	Y21	1.10269	1.13847	1.40078	0.912184	0.83961	1.03191	1.05654	1.14985	1.54204	1.00231	1.07252	1.31602	0.747816	0.805676	0.868192
ANXA2_17_29	P07355	ANXA2	HSTPPSAYGSVKA	Y24	0.883553	0.861091	0.778022	0.993623	1.03805	1.00504	0.891547	0.855525	0.763659	1.01691	0.977042	0.915076	1.70199	1.7003	1.46805
ARAF_297_307	P10398	ARAF	RDSGYYWEVPP	Y301;Y302	1.20682	1.35744	1.99277	1.45833	1.65326	1.74056	1.76199	1.6373	1.08124	1.97808	0.892754	0.321711	0.001	0.001	0.001
ART_004_EAIYAAPFAKKKXC	NA	NA	EAIYAAPFAKKK	YNA	1.02995	1.03795	1.03207	0.97135	0.961923	0.963121	1.05117	1.05576	1.06293	1.0218	1.04034	0.946925	0.910962	0.980237	0.973884
B3AT_39_51	P02730	SLC4A1	TEATATDYHTTSH	Y46	0.86834	0.887855	0.701539	0.964885	1.07347	0.994226	0.8243	0.668457	0.509812	1.04855	0.855328	0.75389	2.04781	2.09287	1.79971
C1R_199_211	P00736	C1R	TEASGYISSLEYP	Y204;Y210	0.851542	0.91229	0.721294	0.833411	0.883838	0.861883	0.747482	0.749528	0.640751	0.909217	0.772202	0.750837	2.15023	2.10242	2.13385
CALM_93_105	P0DP23	CALM1	FDKDGNGYISAAE	Y100	0.874984	0.949766	0.756847	0.877263	0.995489	1.0392	0.721862	0.721544	0.457696	0.972472	0.865529	0.777365	3.21868	3.31206	2.94421
CALM_95_107	P0DP23	CALM1	KDGNGYISAAELR	Y100	0.969183	0.973909	0.797444	0.873186	0.895511	0.883661	0.978494	0.944557	0.886742	1.00851	0.950588	0.961219	0.837846	0.776388	0.795438
CBL_693_705	P22681	CBL	EGEEDTEYMTPSS	Y700	0.98219	1.07186	0.857487	0.962046	1.1188	1.20741	0.84239	0.701148	0.639793	1.07821	0.996231	0.995402	1.70863	1.66876	1.68471
CD28_185_197	P10747	NA	RLLHSDYMNMTPR	Y191	1.09791	1.11622	1.44664	0.940526	0.916112	0.936594	1.45532	1.31304	1.49404	1.16564	1.25547	1.24916	0.514092	0.599588	0.667427
CD28_203_215	P10747	NA	RKHYQPYAPPRDF	Y206;Y209	0.969036	0.970343	0.755043	0.931842	0.897783	1.05568	0.892589	0.884881	0.696363	1.07806	0.933362	0.909171	2.33995	2.30738	1.87857
CD3E_182_194	P07766	CD3E	PVPNPDYEPIRKG	Y188	1.04308	1.07183	0.993239	0.980655	0.985104	0.971882	1.01724	1.08623	1.05162	0.96029	0.977199	0.906468	2.04665	1.97877	1.97394
CD3Z_105_117	P20963	CD247	NPQEGLYNELQKD	Y111	1.01717	0.838481	1.08528	0.927423	0.960077	0.996908	1.53129	1.06225	1.16823	0.990514	1.25795	1.48102	0.326324	0.216268	0.170309
CD3Z_116_128	P20963	CD247	KDKMAEAYSEIGM	Y123	0.911808	0.908315	0.829366	0.819594	0.948173	0.881511	0.882837	0.798621	0.755622	0.977874	0.781815	0.927736	0.882665	0.901131	0.869707
CD3Z_117_129	P20963	CD247	DKMAEAYSEIGMK	Y123	0.936408	0.703187	0.237978	0.790777	0.531174	0.771114	0.451463	0.333355	0.345702	0.421543	0.527914	1.15428	0.339947	0.367266	0.301956
CD3Z_135_147	P20963	CD247	KGHDGLYQGLSTA	Y142	0.882253	0.76617	0.644636	0.734823	0.732295	0.351892	0.748273	0.354347	1.61338	0.561872	0.561159	1.32384	0.327935	0.209516	0.343489
CD3Z_146_158	P20963	CD247	STATKDTYDALHM	Y153	1.10253	1.10623	1.02583	1.04443	1.10486	1.10726	0.833413	0.858291	0.658722	1.01896	0.9566	0.979924	1.28208	1.3001	1.23781
CD3Z_77_89	P20963	CD247	LGRREEYDVLDKR	Y83	1.18089	1.05361	0.946856	0.885312	0.984722	0.86259	0.970626	0.852193	0.752288	1.03877	1.10687	0.927316	1.02013	1.10849	0.653428
CD70_9_21_C17S	P32970	CD70	SVRRRPYGSVLRA	Y15	1.51764	1.11177	0.925156	1.46421	1.61691	1.92258	0.989933	0.90558	1.2521	1.05533	1.38326	1.22805	0.366926	0.158777	0.253049
CD79A_181_193	P11912	CD79A	EYEDENLYEGLNL	Y182;Y188	1.30425	1.4107	1.40501	0.993025	0.964981	0.993575	1.12773	1.01028	1.02329	1.13286	1.20407	1.08995	0.744025	0.673384	0.681604
CDK1_9_21	P06493	CDK1	KIGEGTYGVVYKG	Y15;Y19	1.32397	1.15034	1.59922	0.838057	0.635286	0.842543	1.13342	1.17008	1.54793	0.657448	0.858508	1.16059	0.427408	0.449187	0.513587
CDK2_8_20	P24941	CDK2	EKIGEGTYGVVYK	Y15;Y19	0.911249	0.937514	0.735012	1.00226	1.0998	1.0186	0.900601	0.922439	0.752462	1.01374	0.916639	0.769658	2.38785	2.29734	2.06613
CDK7_157_169	P50613	CDK7	GLAKSFGSPNRAY	Y169	1.19695	1.22467	1.29277	1.11361	0.998632	1.00133	1.06279	0.989386	1.07881	1.11145	1.20586	1.14776	0.641711	0.620286	0.622416
CRK_214_226	P46108	CRK	GPPEPGPYAQPSV	Y221	1.02758	1.01166	0.943783	1.04683	1.1334	1.11116	0.96638	1.01558	0.953626	0.924515	0.939481	0.851408	1.65541	1.65291	1.62646
CTNB1_79_91	P35222	CTNNB1	VADIDGQYAMTRA	Y86	1.13884	1.13864	1.00545	0.975383	0.958562	0.897946	1.05737	1.08688	1.12049	0.994189	0.999901	0.902401	0.78607	0.728756	0.670865
DCX_67_79	O43602	DCX	GIVYAVSSDRFRS	Y70	0.921567	0.924664	0.816143	1.07338	1.26532	1.17361	0.912359	0.990932	0.801344	1.10998	1.0151	0.816515	3.38883	3.74737	3.40395
DDR1_506_518	Q08345	DDR1	LLLSNPAYRLLLA	Y513	1.00195	1.00809	1.00385	1.0895	1.08227	1.04414	0.947203	0.995287	1.03541	0.979343	0.957636	0.931404	0.498308	0.439554	0.478309
DYR1A_212_224	Q13627	DYRK1A	KHDTEMKYYIVHL	Y219;Y220	1.02121	1.05188	1.00468	0.869441	0.956021	0.938418	0.921294	0.829576	0.847331	1.01464	1.13103	1.10119	1.00216	0.933415	0.994369
DYR1A_312_324	Q13627	DYRK1A	CQLGQRIYQYIQS	Y319;Y321	1.05405	1.05685	1.58588	0.969013	1.04249	1.11018	1.15047	1.42338	1.48322	1.08397	1.18684	1.23427	0.425808	0.374792	0.399959
EFS_246_258	O43281	EFS	GGTDEGIYDVPLL	Y253	0.82604	0.747755	0.680608	1.01392	1.02071	0.950346	0.829261	0.848143	0.759485	1.004	0.843797	0.886463	1.89077	1.87279	1.62078
EFS_246_258_Y253F	O43281	EFS	GGTDEGIFDVPLL	Y	1.25246	1.3594	1.51402	1.01633	1.14991	1.2258	1.19703	1.27811	1.1764	1.27352	1.27318	1.25508	0.677953	0.545841	0.665649
EGFR_1062_1074	P00533	EGFR	EDSFLQRYSSDPT	Y1069	0.983928	1.0052	1.02941	0.738145	0.77191	1.06884	0.95927	1.14043	1.16728	1.03109	1.38254	1.52058	0.577905	0.608267	0.560541
EGFR_1103_1115	P00533	EGFR	GSVQNPVYHNQPL	Y1110	1.0047	1.03487	1.00248	0.828677	0.941976	0.951436	1.07577	1.07623	0.966972	1.02326	0.919317	0.984817	1.00388	0.922682	0.892565
EGFR_1118_1130	P00533	EGFR	APSRDPHYQDPHS	Y1125	1.03092	1.00366	0.993894	0.853801	0.94227	0.86133	0.894791	0.763938	0.736968	0.895778	0.775267	0.758381	0.650252	0.667943	0.661431
EGFR_1165_1177	P00533	EGFR	ISLDNPDYQQDFF	Y1172	1.01847	1.06951	0.954386	1.01139	1.08028	1.01049	0.994511	1.01081	0.911132	0.99056	0.963027	0.852175	1.95415	1.88043	1.86121
EGFR_1190_1202	P00533	EGFR	STAENAEYLRVAP	Y1197	1.11789	1.16483	1.18726	0.846768	0.821666	0.83112	0.963671	0.825689	0.909492	0.930851	0.940062	1.03475	0.623562	0.550372	0.404267
EGFR_862_874	P00533	EGFR	LGAEEKEYHAEGG	Y869	1.00929	0.935786	0.845149	0.899205	0.992709	1.07169	0.958313	0.797046	0.786259	0.91204	0.945538	1.08408	0.61069	0.555265	0.481089
EGFR_908_920	P00533	EGFR	MTFGSKPYDGIPA	Y915	0.972871	1.05179	0.98104	0.929282	0.928976	0.966377	0.898215	0.876656	0.752544	1.10952	1.02514	0.959504	1.86935	1.87745	1.58443
ENOG_37_49	P09104	ENO2	SGASTGIYEALEL	Y44	1.27425	1.2033	2.35496	0.938682	0.897779	1.04798	1.89484	1.6232	1.87772	0.962889	1.19078	1.45773	0.890278	1.12284	1.3949
EPHA1_774_786	P21709	EPHA1	LDDFDGTYETQGG	Y781	0.859793	0.93942	0.67874	1.0012	1.10216	1.03058	0.834815	0.903766	0.691374	0.957883	0.832468	0.706757	2.27345	2.32465	2.11719
EPHA2_581_593	P29317	EPHA2	QLKPLKTYVDPHT	Y588	0.91077	0.943423	0.844036	0.911675	1.05209	1.01635	0.850615	0.914437	0.759041	0.981126	0.941416	0.838469	2.38265	2.50449	2.39809
EPHA2_765_777	P29317	EPHA2	EDDPEATYTTSGG	Y772	0.866058	0.883864	0.53195	1.08546	1.15401	1.07868	0.831276	0.803611	0.647988	0.903605	1.07487	0.650191	105.446	62.6908	56.7088
EPHA4_589_601	P54764	EPHA4	LNQGVRTYVDPFT	Y596	1.48724	1.37149	1.31974	1.0024	0.885848	0.932444	0.835578	0.837144	1.10649	0.972707	1.12897	1.35344	0.475849	0.226236	0.273151
EPHA4_921_933	P54764	EPHA4	QAIKMDRYKDNFT	Y928	1.41624	0.746619	1.03866	0.724444	0.824809	1.12139	0.492019	0.645858	1.47078	1.54871	1.20779	2.4032	0.303131	0.1656	0.134909
EPHA7_607_619	Q15375	EPHA7	TYIDPETYEDPNR	Y608;Y614	2.99835	2.78001	2.66379	1.12918	1.11772	0.846379	1.25302	1.21979	1.44282	1.23361	1.08824	1.12935	0.001	0.001	0.001
EPHB4_583_595	P54760	EPHB4	IGHGTKVYIDPFT	Y590	1.0483	0.703011	1.12088	0.46075	0.553114	1.40302	0.73086	1.1856	1.46249	1.19534	1.57295	3.02133	0.0947515	0.0260562	0.001
EPOR_419_431	P19235	EPOR	ASAASFEYTILDP	Y426	1.3442	1.13341	1.3494	0.859316	0.907125	0.775458	1.02992	1.04251	1.17806	0.845562	0.845254	0.902846	0.749736	0.825843	1.0405
ERBB2_870_882	P04626	ERBB2	LDIDETEYHADGG	Y877	0.966032	1.11658	0.906351	0.875309	0.74074	0.742216	0.926786	0.513148	0.599631	0.685932	0.547543	0.941489	0.545498	0.528089	0.610089
ERBB4_1277_1289	Q15303	ERBB4	IVAENPEYLSEFS	Y1284	1.1831	0.98165	1.23386	0.803326	0.913696	0.784772	0.820584	0.928426	1.11724	0.937476	0.917284	1.02897	0.668071	0.590019	0.743232
FABPH_13_25	P05413	FABP3	DSKNFDDYMKSLG	Y20	1.33202	1.44452	1.30274	0.965455	0.942661	1.04136	1.18077	1.15943	1.26761	1.1168	1.1931	1.17358	0.746912	0.786217	0.746091
FAK1_569_581	Q05397	PTK2	RYMEDSTYYKASK	Y570;Y576;Y577	0.979731	1.0293	0.956944	1.04908	1.00912	1.01255	0.95049	0.99683	1.00917	1.03863	1.04319	1.0038	0.960594	0.986488	0.997825
FAK2_572_584	Q14289	PTK2B	RYIEDEDYYKASV	Y573;Y579;Y580	1.01373	1.07489	1.04363	0.960915	1.01021	1.15721	0.979403	1.04856	0.96548	1.07047	1.15026	1.04658	0.802427	0.715036	0.768929
FER_707_719	P16591	FER	RQEDGGVYSSSGL	Y714	1.12522	0.966833	1.22224	0.916898	1.07545	1.02495	1.11909	1.182	1.33336	0.905941	1.02775	1.11148	0.415267	0.347308	0.370492
FGFR3_753_765	P22607	FGFR3	TVTSTDEYLDLSA	Y760	1.01634	0.867819	0.857398	0.86841	0.90454	0.812908	0.938391	1.07988	1.15465	1.00657	1.11933	0.942106	0.729587	0.614134	0.532573
FRK_380_392	P42685	FRK	KVDNEDIYESRHE	Y387	0.865656	1.00181	0.915345	2.65044	4.74257	5.55954	0.793572	1.14268	1.34321	0.595592	1.33974	1.68901	0.0868677	0.0752724	0.001
FYN_525_537	P06241	FYN	TATEPQYQPGENL	Y531	1.32499	1.15907	1.64577	1.25993	1.51111	1.5066	1.07128	1.00385	1.58838	1.53654	1.74089	2.11896	0.511893	0.0613199	0.001
GAB1_622_632	Q13480	GAB1	DKQVEYLDLDL	Y627	0.953457	1.04901	1.05235	0.982558	1.09779	1.118	1.14391	1.36757	1.37716	1.05024	1.08989	1.20281	0.730146	0.680247	0.719858
GAB2_638_648	Q9UQC2	GAB2	DEKVDYVQVDK	Y643	0.861273	0.85078	1.18568	0.894342	0.789093	0.877099	0.753253	0.83448	0.969961	0.777762	0.745384	1.39227	0.40901	0.356283	0.275337
HAVR2_257_267	Q8TDQ0	HAVCR2	GIRSEENIYTI	Y265	0.92579	0.907417	1.15616	0.910368	0.965066	1.1167	1.20784	1.15049	1.28693	1.00609	1.02387	1.16357	0.628317	0.57039	0.626077
INSR_1348_1360	P06213	INSR	SLGFKRSYEEHIP	Y1355	4.69396	3.84978	11.7037	1.33899	1.01666	0.810881	1.72041	2.22874	4.25389	0.752272	1.9646	3.4665	0.0929909	0.00475295	0.00715334
IRS1_890_902	P35568	IRS1	PKSPGEYVNIEFG	Y896	0.920496	0.975622	1.06445	1.06926	1.491	1.61452	0.99365	1.35187	1.10939	1.15992	1.12735	0.98582	1.73707	1.7405	1.90529
JAK1_1027_1039	P23458	JAK1	AIETDKEYYTVKD	Y10341035	0.986839	0.599126	0.786036	0.859767	0.263858	0.424295	0.859109	0.688429	1.39029	0.772113	1.65399	3.2008	0.24408	0.163908	0.0401881
JAK1_214_226	P23458	JAK1	DISYKRYIPETLN	Y217;Y220	1.19873	1.14116	1.54109	1.05996	1.03956	1.14349	1.11012	1.26536	1.25915	0.926068	1.0516	0.98797	0.536846	0.558354	0.612445
JAK2_1001_1013	O60674	JAK2	LPQDKEYYKVKEP	Y1007;Y1008	1.03991	1.03696	1.29644	0.868337	0.874821	1.13014	0.989192	1.15027	1.29231	0.998014	1.19526	1.2517	0.764835	0.80274	0.703737
JAK3_974_986	P52333	NA	LPLDKDYYVVREP	Y980;Y981	1.19361	1.16023	1.3616	0.923264	0.897682	0.848783	1.09587	1.04911	1.12295	0.952174	1.07631	1.00748	0.944847	0.979664	1.1374
K2C6B_53_65	P04259	KRT6B	GAGFGSRSLYGLG	Y62	0.826861	0.384249	0.217881	0.838995	0.672343	0.534615	0.832697	0.714172	0.531079	0.816843	0.318759	0.584984	0.385487	0.001	0.001
KIT_930_942_C942S	P10721	NA	ESTNHIYSNLANS	Y936	1.07557	1.04776	1.00704	0.824495	1.01281	0.921048	1.04226	0.985287	1.22814	0.882841	0.918127	1.08251	0.697833	0.722165	0.67558
LAT_194_206	O43561	LAT	MESIDDYVNVPES	Y200	1.17797	1.14004	1.00647	0.948118	1.02758	0.687044	0.780722	0.865593	0.442867	0.978664	0.975883	0.668986	0.298054	0.576731	0.579843
LAT_249_261	O43561	LAT	EEGAPDYENLQEL	Y255	1.01642	1.11098	1.02316	0.943784	1.07353	1.27764	1.07952	1.10477	0.978447	1.10314	0.980127	0.996775	1.8058	1.71766	1.63264
LCK_387_399	P06239	LCK	RLIEDNEYTAREG	Y394	1.0048	1.01453	0.980159	1.10266	1.07778	1.08479	0.895897	0.956193	0.94126	1.01259	0.99371	0.997159	1.38806	1.44513	1.51506
LYN_391_403	P07948	NA	VIEDNEYTAREGA	Y397	1.40827	2.04386	0.001	0.668885	0.869089	0.902751	1.69427	1.73497	2.36902	1.02534	1.54398	1.02877	0.721496	0.794363	0.728703
LYN_501_512	P07948	NA	YTATEGQYQQQP	Y501;Y508	0.884142	0.781918	1.20249	0.928994	0.70519	0.901176	0.599945	0.959663	1.37164	0.647995	0.817765	1.40935	0.375688	0.229526	0.321269
MAPK3_198_210_C203S	Q16644	MAPKAPK3	ALQTPSYTPYYVA	Y204;Y207;Y208	1.26899	0.891298	1.40809	1.07079	1.02548	1.20459	1.36128	1.96383	2.93491	1.0846	1.24176	1.7156	0.373886	0.198592	0.22206
MBP_198_210	P02686	MBP	ARTAHYGSLPQKS	Y203	1.06989	1.11913	0.90004	0.997266	1.07182	0.907753	0.79855	0.907233	0.835085	0.959789	1.11475	1.17309	0.821826	0.620263	0.748027
MBP_259_271	P02686	MBP	FGYGGRASDYKSA	Y261;Y268	1.34672	1.23869	1.63609	0.986147	0.976366	0.892948	1.00107	1.32061	1.65148	0.790012	1.20387	1.19685	0.644042	0.513464	0.570917
MET_1228_1240	P08581	MET	DMYDKEYYSVHNK	Y1230;Y1234;Y1235	1.07078	1.28329	1.39785	1.06248	0.912517	1.0671	0.938634	1.12887	1.12961	0.777088	1.29234	0.953129	0.87866	0.959697	0.517827
MET_1360_1370_C1361S	P08581	MET	KSVAPYPSLLS	Y1365	1.17022	1.01762	1.98105	0.873204	1.01181	1.18343	1.17558	1.23286	1.42318	0.985908	1.0919	0.988442	0.247297	0.178752	0.167413
MK01_180_192	P28482	MAPK1	HTGFLTEYVATRW	Y187	1.6788	1.58692	1.34636	1.10796	1.11312	1.48537	0.843577	0.713336	0.979386	0.97892	1.33076	1.35822	0.272956	0.0673033	0.0402019
MK01_198_210	P28482	MAPK1	IMLNSKGYTKSID	Y205	0.827502	0.68483	1.05138	0.879966	0.638801	0.988908	1.02161	1.09639	1.78471	1.1734	1.27389	2.00514	0.173677	0.113766	0.0760273
MK12_178_190	P53778	MAPK12	ADSEMTGYVVTRW	Y185	0.001	0.001	0.001	0.778782	2.63516	2.31116	1.28518	1.49578	1.24251	1.60437	1.54017	1.50569	0.001	0.001	0.001
MK14_177_187	Q16539	MAPK14	DEMTGYVATRW	Y182	41.4689	29.9735	74.4385	0.493313	0.500653	0.00963552	0.642009	0.364112	1.58071	0.422014	0.518576	1.37154	0.001	0.0647803	0.001
MPZL1_236_246	O95297	MPZL1	QGPVIYAQLDH	Y241	1.07021	1.04854	1.20449	0.895699	0.88714	0.86296	1.00482	0.889124	0.945575	0.995656	0.884001	1.01159	0.851284	0.772472	0.856222
MUSK_548_560	O15146	MUSK	LHPNPMYQRMPLL	Y554	0.894323	0.889689	1.10637	1.37107	1.4124	1.37038	1.0983	1.27219	1.43813	1.05239	1.30528	1.54712	0.274235	0.123656	0.155539
NPT2A_501_513	Q06495	SLC34A1	AKALGKRTAKYRW	Y511	1.02655	1.23696	1.80709	0.712499	1.05609	0.716676	1.06821	0.80541	0.876037	1.06585	0.776785	1.09026	0.479481	0.4201	0.490229
NTRK2_509_521	Q16620	NTRK2	PVIENPQYFGITN	Y516	1.22936	0.885364	1.05486	0.995962	1.11984	0.990989	1.02384	0.702347	0.850227	1.07323	1.13384	1.10425	0.885311	0.70475	0.468086
NTRK2_696_708	Q16620	NTRK2	GMSRDVYSTDYYR	Y702;Y706;Y707	0.991006	1.03718	0.947816	0.956896	1.07028	1.12369	1.00404	1.03575	0.891898	1.11623	0.961985	1.0006	1.59066	1.51492	1.46717
ODBA_340_352_D340K	P12694	BCKDHA	KDSSAYRSVDEVN	Y345	1.029	1.1465	1.14542	1.1867	1.29625	1.38215	1.35215	1.54008	1.35285	0.961162	1.01985	1.14989	1.49843	1.45206	1.35052
ODPAT_291_303	P29803	PDHA2	SMSDPGVSYRTRE	Y299	1.04618	1.0968	0.936817	1.09295	1.12574	1.08598	1.00867	0.991936	0.925379	1.00089	0.987992	0.868656	1.21717	1.13262	1.00216
PAXI_111_123	P49023	PXN	VGEEEHVYSFPNK	Y118	1.24851	1.17439	1.13715	0.930391	0.950629	1.03444	1.16885	1.37247	1.68638	1.21612	1.24504	1.38536	0.311011	0.326501	0.305521
PAXI_24_36	P49023	PXN	FLSEETPYSYPTG	Y31;Y33	1.41025	2.1737	2.74661	0.709159	1.24809	1.70207	1.60448	1.9021	2.76916	0.905202	1.42634	1.43277	0.138778	0.176403	0.252655
PDPK1_369_381	O15530	PDPK1	DEDCYGNYDNLLS	Y373;Y376	1.41015	1.62143	1.11504	0.927364	0.99302	1.36967	0.876268	0.760987	0.677228	0.98333	0.839957	0.756977	0.651886	0.446	0.275794
PECA1_706_718	P16284	PECAM1	KKDTETVYSEVRK	Y713	1.38659	1.19242	0.652159	0.643729	0.849628	0.222984	0.001	0.001	0.493401	1.33263	1.77745	1.84652	0.233311	0.118883	0.201165
PECA1_708_718	P16284	PECAM1	DTETVYSEVRK	Y713	1.01788	1.11688	1.22255	0.983023	1.09173	1.29688	1.02674	1.09602	1.0903	0.9169	1.04629	1.04811	0.78614	0.806611	0.883607
PERI_458_470	P41219	PRPH	QRSELDKSSAHSY	Y470	2.87535	1.42637	0.923057	0.272823	0.912704	1.90562	0.958301	1.31857	1.68249	1.24414	1.95044	2.54586	0.001	0.001	0.001
PGFRB_1014_1028	P09619	PDGFRB	PNEGDNDYIIPLPDP	Y1021	0.739668	1.09315	0.940708	1.13147	1.36756	0.920205	0.728276	1.07858	1.12179	1.13526	1.8033	1.62588	0.001	0.001	0.001
PGFRB_771_783	P09619	PDGFRB	YMAPYDNYVPSAP	Y771;Y775;Y778	2.41736	1.52405	3.83996	1.1534	1.11601	1.40253	0.79944	0.524147	1.59154	0.790108	0.897343	1.37055	0.734168	0.557247	0.230665
PLCG1_1246_1258	P19174	PLCG1	EGSFESRYQQPFE	Y1253	1.63138	1.22245	2.58739	0.907099	1.13235	1.34199	1.41538	1.52661	2.1894	1.47485	1.40476	2.39496	0.104783	0.0881148	0.106383
PLCG1_764_776	P19174	PLCG1	IGTAEPDYGALYE	Y771;Y775	0.900113	1.13993	0.811107	0.961387	0.937712	0.742655	0.783006	0.605676	0.782778	0.709254	0.85738	0.841723	0.458164	0.516699	0.326484
PLCG1_777_789	P19174	PLCG1	GRNPGFYVEANPM	Y783	1.08977	1.123	1.20776	0.982907	0.949584	0.96145	1.1602	1.12526	1.25837	1.01169	1.03329	1.00098	0.892957	0.868748	0.826051
PLCG2_1191_1203_C1200S	P16885	PLCG2	ESEEELYSSSRQL	Y1197	1.50987	1.4734	1.54513	0.926535	1.0796	0.888594	1.20368	1.19365	0.836564	1.04164	0.83415	0.901181	0.764192	0.912712	0.967033
PLCG2_1211_1223	P16885	PLCG2	NNQLFLYDTHQNL	Y1217	0.978909	1.00154	0.812209	0.849295	0.999371	0.981469	1.29019	1.45038	1.52446	0.984274	1.13031	1.20557	0.565288	0.485789	0.42968
PP2AB_297_309	P62714	PPP2CB	EPHVTRRTPDYFL	Y307	0.981124	1.00164	0.858406	0.984476	1.03017	1.00941	0.979868	1.04721	0.936222	0.900815	0.897809	0.809971	1.82508	1.75931	1.6347
PRGR_545_557	P06401	PGR	LRPDSEASQSPQY	Y557	1.09034	1.02158	1.13888	0.884115	0.81898	0.703257	0.946472	0.907838	0.833215	0.92779	0.983524	0.878777	0.912388	0.924569	0.972311
PRGR_786_798	P06401	PGR	EQRMKESSFYSLC	Y795	1.32724	1.17226	1.20047	0.793765	0.718209	0.754897	0.89778	0.876663	0.870171	1.00436	0.909924	0.978537	1.36806	1.32251	1.09318
PRRX2_202_214	Q99811	PRRX2	WTASSPYSTVPPY	Y208;Y214	1.12691	1.16195	0.91729	0.72196	0.780135	0.531883	1.11816	1.10118	0.931225	0.919965	1.00165	0.795701	0.804331	0.97273	1.03107
PTN11_539_551	Q06124	PTPN11	SKRKGHEYTNIKY	Y546;Y551	1.41805	0.973102	0.491315	1.05603	1.42474	0.649467	1.055	1.37915	1.11053	0.808291	1.11262	0.77544	0.001	0.001	0.001
PTN11_541_551	Q06124	PTPN11	RKGHEYTNIKY	Y546;Y551	0.977242	0.991666	0.761513	0.923609	0.889649	0.736227	0.820894	0.811861	0.78518	0.909223	0.967117	0.732834	1.17459	0.88383	0.925538
PTN11_57_67	Q06124	PTPN11	QNTGDYYDLYG	Y62;Y63;Y66	1.19833	1.25413	1.1925	0.991218	0.999733	1.07554	1.25609	1.27164	1.40413	0.999965	1.14668	1.19594	0.409984	0.24753	0.249275
PTN11_580_590	Q06124	PTPN11	SARVYENVGLM	Y584	1.54908	1.23168	0.939885	0.827236	0.808534	0.628856	1.07387	0.912317	0.934669	0.74593	0.728847	0.710204	0.649616	0.547013	0.802587
PTN6_531_541	P29350	PTPN6	GQESEYGNITY	Y536;Y541	0.897442	1.00248	0.822272	0.982472	1.01211	1.07759	0.939451	1.18582	1.1404	1.2337	1.14374	1.2199	0.677346	0.68497	0.801996
PTN6_558_570	P29350	PTPN6	KHKEDVYENLHTK	Y564	1.07932	1.15045	1.39527	1.00279	0.954461	1.02312	1.2337	1.25919	1.37992	0.983082	1.0756	1.05943	0.44328	0.45022	0.434124
RAF1_332_344	P04049	RAF1	PRGQRDSSYYWEI	Y340;Y341	0.958079	1.02282	0.872459	0.980266	1.11324	1.08339	0.899198	0.970489	0.733315	0.921836	0.86065	0.765561	3.11055	3.23121	2.95815
RASA1_453_465	P20936	RASA1	TVDGKEIYNTIRR	Y460	1.00626	1.06496	0.563947	1.18696	1.30344	1.02067	0.931837	1.008	0.855989	1.10722	1.20042	1.05927	1.73373	1.98866	0.86667
RB_804_816	P06400	RB1	IYISPLKSPYKIS	Y805;Y813	1.53787	1.11361	1.40351	0.802446	0.597542	0.483066	1.00879	0.923356	1.14265	0.505619	1.02724	1.16841	0.573475	0.545515	0.462647
RON_1346_1358	Q04912	MST1R	SALLGDHYVQLPA	Y1353	1.25975	1.05753	1.19225	0.858514	0.935237	1.12366	1.23839	1.35295	1.62168	0.908679	0.758953	1.1787	0.411892	0.304852	0.447101
SHC1_309_321	P29353	SHC1	ELRFKQYLRNPPK	Y315	0.756375	0.707562	0.502662	0.72685	0.666669	0.297641	0.901753	0.65141	0.643333	0.734693	0.72409	0.616698	1.4419	1.01072	1.01851
SRC_524_536	P12931	SRC	TSTEPQYQPGENL	Y530	1.03104	1.01382	1.1989	0.88017	0.912783	0.896108	1.02216	1.02594	1.10272	0.920352	0.949325	0.984649	0.670992	0.653352	0.737737
STA5A_687_699	P42229	STAT5A	LAKAVDGYVKPQI	Y694	0.995558	0.897118	1.32649	1.15139	1.07247	1.32405	1.23235	1.28428	1.45723	0.896277	0.848831	1.10583	0.460296	0.376751	0.436744
STAT2_684_696	P52630	NA	LQERRKYLKHRLI	Y690	0.95292	0.952899	0.495492	0.66592	0.635294	0.491834	0.606292	0.209108	0.351634	0.696237	0.869018	0.738975	0.790309	0.563779	0.638251
STAT6_634_646	P42226	STAT6	MGKDGRGYVPATI	Y641	1.27153	1.3886	1.60829	1.00266	0.936605	1.03106	1.1091	1.08971	1.26702	1.20757	1.22309	1.27865	0.595596	0.586948	0.668484
TEC_512_524	P42680	TEC	RYFLDDQYTSSSG	Y513;Y519	0.0346439	0.266472	1.34785	1.4089	0.762858	0.861644	1.58191	1.07527	1.85058	0.648238	0.560588	1.4942	0.0299573	0.044545	0.001
TIE2_986_998	Q02763	NA	SRGQEVYVKKTMG	Y992	1.1496	0.892825	1.42655	0.911291	0.860107	0.818931	0.799227	1.09413	0.628373	0.652643	0.677325	0.862084	0.486384	0.559143	0.443834
TNNT1_2_14	P13805	TNNT1	SDTEEQEYEEEQP	Y9	1.02034	0.878356	0.755348	0.890108	0.830314	0.819434	0.651081	0.645371	0.631569	0.920769	0.780433	0.419463	0.98558	0.742023	0.564843
TYK2_1048_1060	P29597	NA	VPEGHEYYRVRED	Y1054;Y1055	1.23916	1.11248	1.96975	1.03229	0.887701	1.04222	1.2373	1.01971	1.38602	1.11452	1.08917	1.43362	0.506582	0.404133	0.569446
TYRO3_679_691	Q06418	TYRO3	KIYSGDYYRQGCA	Y681;Y685;Y686	1.25346	1.47259	2.27647	0.835015	0.903742	1.06443	1.56167	1.77986	1.84206	0.86126	1.35067	1.32858	0.923327	0.648139	0.783957
VGFR1_1046_1058_Y1048F	P17948	FLT1	DIFKNPDYVRKGD	Y1053	1.04223	1.17717	1.34837	0.86444	0.765133	0.875574	0.998238	0.938613	1.56783	0.531458	1.01532	1.37137	0.281554	0.290593	0.318751
VGFR1_1162_1174	P17948	FLT1	VQQDGKDYIPINA	Y1169	1.37187	1.49887	1.8376	1.04416	1.28868	1.22748	1.21964	0.963364	0.938095	0.850436	0.633561	0.901715	0.0832153	0.0537001	0.101774
VGFR1_1320_1332_C1320K/C1321K	P17948	FLT1	KKSPPPDYNSVVL	Y1327	1.06482	1.07027	1.35085	0.805765	0.816677	0.92181	0.999165	1.15666	1.30631	0.896245	1.09062	1.37477	0.294541	0.664273	0.339142
VGFR2_1046_1058	P35968	KDR	DFGLARDIYKDPD	Y1054	1.0668	0.852142	1.128	0.836571	0.959711	0.920655	0.892398	0.927049	0.94934	0.786765	0.67923	0.856692	0.549265	0.425791	0.481668
VGFR2_989_1001	P35968	KDR	EEAPEDLYKDFLT	Y996	0.943018	0.891661	0.626536	1.23299	0.987857	1.06519	0.704666	0.434395	0.398209	0.741566	0.670788	0.811461	1.25253	1.38036	0.645829
VGFR3_1061_1073	P35916	FLT4	DIYKDPDYVRKGS	Y1063;Y1068	0.967017	1.07949	1.03421	1.18272	1.50658	1.67017	0.930583	1.10219	1.05668	1.23808	1.14106	1.0263	3.04816	2.42285	2.13739
VINC_815_827	P18206	VCL	KSFLDSGYRILGA	Y822	1.03627	1.13368	0.993037	1.12546	1.23824	1.20397	1.00588	1.0694	0.932403	1.03278	0.985396	0.890067	2.23308	2.07012	1.94156
VISTA_260_270	Q9H7M9	VSIR	RHPLSYVAQRQ	Y265	0.881483	0.939049	0.981714	0.958817	0.689454	0.634794	0.759928	0.604627	0.546941	1.27878	0.970582	0.986364	1.6686	1.18112	0.678723
YES_420_432	P07947	YES1	LIEDNEYTARQGA	Y426	0.97948	1.14795	1.16192	0.901107	1.00215	0.971874	1.07906	1.15787	1.03674	0.935299	1.25993	0.974605	1.35053	1.21851	1.32767
ZAP70_313_325	P43403	ZAP70	SVYESPYSDPEEL	Y315;Y319	1.08213	0.974569	1.28016	0.994218	0.976475	0.892256	1.11475	0.984347	1.11834	1.03883	1.02094	1.0179	0.830756	0.671102	0.835581
ZAP70_485_497	P43403	ZAP70	ALGADDSYYTARS	Y492;Y493	0.969588	0.956328	0.998099	0.965627	0.971312	1.00663	1.07565	1.20759	1.49378	1.01767	0.989166	1.21325	0.502296	0.461952	0.503194
ZBT16_621_633	Q05516	ZBTB16	LRTHNGASPYQCT	Y630	1.04602	1.02329	1.48251	0.852755	0.939705	0.786291	0.879025	1.1852	1.16154	0.841668	0.847486	0.834623	0.672279	0.639987	0.727495
