# Supplementary material for: Pharmacokinomic Profiling Using Patient-Derived Cell Lines Predicts Sensitivity to Imatinib in Dermatofibrosarcoma Protuberans
Source: Cells. 2025 Jun 11;14(12):884. doi: 10.3390/cells14120884 (PMC12190883; doi:10.3390/cells14120884)
Supplement: Supplementary file 1 [file cells-14-00884-s001.zip › TableS6_KSEA_20250418.xlsx]

## Sheet: ourput_merge_KSEA_all_20250418
Table S6 A list of KSEA data
ID	Kinase	log2FC	mS	Enrichment	m	z.score	p.value
GIST-T1_0.1 µM	ABL1	-0.827845	-0.827845	-0.989105	9	0.0123639	0.495068
GIST-T1_0.1 µM	ABL2	0.727189	0.727189	0.868843	1	0.706944	0.239801
GIST-T1_0.1 µM	ALK	-0.195095	-0.195095	-0.233099	2	0.410267	0.340805
GIST-T1_0.1 µM	BMX	-0.100875	-0.100875	-0.120525	3	0.576231	0.28223
GIST-T1_0.1 µM	CSK	-0.575632	-0.575632	-0.687763	1	0.118113	0.452989
GIST-T1_0.1 µM	EGFR	-0.442683	-0.442683	-0.528916	11	0.591026	0.277251
GIST-T1_0.1 µM	EPHA2	3.98646	3.98646	4.76301	2	3.08302	0.00102455
GIST-T1_0.1 µM	EPHA3	0.727189	0.727189	0.868843	1	0.706944	0.239801
GIST-T1_0.1 µM	EPHA4	-1.07142	-1.07142	-1.28013	1	-0.105968	0.457804
GIST-T1_0.1 µM	EPHB2	-0.34727	-0.34727	-0.414917	1	0.221325	0.41242
GIST-T1_0.1 µM	ERBB2	-1.05034	-1.05034	-1.25494	2	-0.136383	0.445759
GIST-T1_0.1 µM	FER	-1.26789	-1.26789	-1.51487	1	-0.194763	0.422789
GIST-T1_0.1 µM	FGR	1.16496	1.16496	1.39189	4	1.8096	0.0351787
GIST-T1_0.1 µM	FLT1	-2.67523	-2.67523	-3.19636	2	-1.17498	0.120001
GIST-T1_0.1 µM	FYN	-0.174023	-0.174023	-0.207922	5	0.669985	0.251434
GIST-T1_0.1 µM	HCK	-1.11937	-1.11937	-1.33741	1	-0.127636	0.449218
GIST-T1_0.1 µM	IGF1R	-0.145986	-0.145986	-0.174424	3	0.540916	0.294283
GIST-T1_0.1 µM	INSR	-0.893238	-0.893238	-1.06724	6	-0.0623006	0.475162
GIST-T1_0.1 µM	ITK	-0.416886	-0.416886	-0.498093	2	0.268504	0.394156
GIST-T1_0.1 µM	JAK2	-1.42747	-1.42747	-1.70554	3	-0.462267	0.321945
GIST-T1_0.1 µM	JAK3	-1.11937	-1.11937	-1.33741	1	-0.127636	0.449218
GIST-T1_0.1 µM	KDR	-0.269791	-0.269791	-0.322345	2	0.362523	0.358481
GIST-T1_0.1 µM	LCK	-0.510042	-0.510042	-0.609396	14	0.552858	0.29018
GIST-T1_0.1 µM	LYN	-0.397162	-0.397162	-0.474527	2	0.281111	0.389313
GIST-T1_0.1 µM	MAP2K1	-1.87326	-1.87326	-2.23816	1	-0.468371	0.31976
GIST-T1_0.1 µM	MAP2K3	-9.96578	-9.96578	-11.9071	1	-4.12592	1.84628e-05
GIST-T1_0.1 µM	MAP2K4	-9.96578	-9.96578	-11.9071	1	-4.12592	1.84628e-05
GIST-T1_0.1 µM	MAP2K6	-9.96578	-9.96578	-11.9071	1	-4.12592	1.84628e-05
GIST-T1_0.1 µM	MAP3K5	-9.96578	-9.96578	-11.9071	1	-4.12592	1.84628e-05
GIST-T1_0.1 µM	MAP3K6	-9.96578	-9.96578	-11.9071	1	-4.12592	1.84628e-05
GIST-T1_0.1 µM	MET	-0.567316	-0.567316	-0.677827	7	0.322441	0.373559
GIST-T1_0.1 µM	MST1R	-0.566668	-0.566668	-0.677053	3	0.211595	0.416212
GIST-T1_0.1 µM	NTRK2	-0.175744	-0.175744	-0.209979	1	0.298849	0.382528
GIST-T1_0.1 µM	PDGFRA	-5.2058	-5.2058	-6.21987	2	-2.79246	0.00261545
GIST-T1_0.1 µM	PDGFRB	-2.82581	-2.82581	-3.37626	4	-1.79778	0.0361057
GIST-T1_0.1 µM	PKMYT1	-1.22632	-1.22632	-1.4652	1	-0.175974	0.430157
GIST-T1_0.1 µM	PTK2	-0.058001	-0.058001	-0.0692993	2	0.497895	0.309279
GIST-T1_0.1 µM	PTK6	-1.61025	-1.61025	-1.92392	4	-0.699002	0.242275
GIST-T1_0.1 µM	RET	-2.24086	-2.24086	-2.67737	6	-1.55423	0.0600645
GIST-T1_0.1 µM	SRC	-1.23813	-1.23813	-1.47931	20	-0.810855	0.208724
GIST-T1_0.1 µM	SRRM1	-1.68496	-1.68496	-2.01319	1	-0.383268	0.350761
GIST-T1_0.1 µM	SYK	-0.408982	-0.408982	-0.48865	4	0.386866	0.349428
GIST-T1_0.1 µM	WEE1	0.0146969	0.0146969	0.0175598	2	0.544361	0.293096
GIST-T1_0.1 µM	ZAP70	-0.630446	-0.630446	-0.753255	4	0.186677	0.425957
GIST-T1_1 µM	ABL1	-0.824993	-0.824993	-0.780056	9	0.30148	0.381524
GIST-T1_1 µM	ABL2	0.725009	0.725009	0.685518	1	0.770119	0.220615
GIST-T1_1 µM	ALK	-0.524256	-0.524256	-0.4957	2	0.325858	0.372266
GIST-T1_1 µM	BMX	-0.0328679	-0.0328679	-0.0310776	3	0.766786	0.221605
GIST-T1_1 µM	CSK	-0.614067	-0.614067	-0.580619	1	0.191617	0.424021
GIST-T1_1 µM	EGFR	-0.469007	-0.469007	-0.44346	11	0.843368	0.199511
GIST-T1_1 µM	EPHA2	3.64735	3.64735	3.44868	2	2.87455	0.00202299
GIST-T1_1 µM	EPHA3	0.725009	0.725009	0.685518	1	0.770119	0.220615
GIST-T1_1 µM	EPHA4	-2.1441	-2.1441	-2.02731	1	-0.469381	0.319399
GIST-T1_1 µM	EPHB2	-0.456492	-0.456492	-0.431627	1	0.259692	0.397551
GIST-T1_1 µM	ERBB2	-1.03788	-1.03788	-0.981347	2	0.0120526	0.495192
GIST-T1_1 µM	FER	-1.52571	-1.52571	-1.44261	1	-0.20223	0.419869
GIST-T1_1 µM	FGR	0.96295	0.96295	0.910499	4	1.74583	0.0404205
GIST-T1_1 µM	FLT1	-2.40454	-2.40454	-2.27357	2	-0.822927	0.205275
GIST-T1_1 µM	FYN	-0.352167	-0.352167	-0.332985	5	0.681467	0.247788
GIST-T1_1 µM	HCK	-1.40832	-1.40832	-1.33161	1	-0.151512	0.439786
GIST-T1_1 µM	IGF1R	-0.510089	-0.510089	-0.482304	3	0.409694	0.341015
GIST-T1_1 µM	INSR	-1.77516	-1.77516	-1.67847	6	-0.759325	0.223829
GIST-T1_1 µM	ITK	-0.506485	-0.506485	-0.478897	2	0.336715	0.368166
GIST-T1_1 µM	JAK2	-2.26347	-2.26347	-2.14018	3	-0.902313	0.183445
GIST-T1_1 µM	JAK3	-1.40832	-1.40832	-1.33161	1	-0.151512	0.439786
GIST-T1_1 µM	KDR	-0.383366	-0.383366	-0.362484	2	0.411936	0.340193
GIST-T1_1 µM	LCK	-0.667824	-0.667824	-0.631448	14	0.630068	0.264325
GIST-T1_1 µM	LYN	-0.459167	-0.459167	-0.434156	2	0.365625	0.357322
GIST-T1_1 µM	MAP2K1	-3.89318	-3.89318	-3.68112	1	-1.22501	0.110285
GIST-T1_1 µM	MAP2K3	-3.9483	-3.9483	-3.73324	1	-1.24883	0.105864
GIST-T1_1 µM	MAP2K4	-3.9483	-3.9483	-3.73324	1	-1.24883	0.105864
GIST-T1_1 µM	MAP2K6	-3.9483	-3.9483	-3.73324	1	-1.24883	0.105864
GIST-T1_1 µM	MAP3K5	-3.9483	-3.9483	-3.73324	1	-1.24883	0.105864
GIST-T1_1 µM	MAP3K6	-3.9483	-3.9483	-3.73324	1	-1.24883	0.105864
GIST-T1_1 µM	MET	-0.630727	-0.630727	-0.596371	7	0.487927	0.312801
GIST-T1_1 µM	MST1R	-0.811145	-0.811145	-0.766963	3	0.184421	0.426842
GIST-T1_1 µM	NTRK2	-0.504817	-0.504817	-0.47732	1	0.238814	0.405625
GIST-T1_1 µM	PDGFRA	-5.4047	-5.4047	-5.11031	2	-2.65591	0.00395472
GIST-T1_1 µM	PDGFRB	-3.12415	-3.12415	-2.95398	4	-1.78556	0.037085
GIST-T1_1 µM	PKMYT1	-1.15461	-1.15461	-1.09172	1	-0.0419076	0.483286
GIST-T1_1 µM	PTK2	-0.0196271	-0.0196271	-0.018558	2	0.634167	0.262986
GIST-T1_1 µM	PTK6	-1.74257	-1.74257	-1.64765	4	-0.591831	0.276982
GIST-T1_1 µM	RET	-1.73308	-1.73308	-1.63868	6	-0.714795	0.237368
GIST-T1_1 µM	SRC	-1.33553	-1.33553	-1.26279	20	-0.536959	0.295648
GIST-T1_1 µM	SRRM1	-1.61484	-1.61484	-1.52688	1	-0.240735	0.40488
GIST-T1_1 µM	SYK	-0.456283	-0.456283	-0.431429	4	0.519564	0.301684
GIST-T1_1 µM	WEE1	0.0226767	0.0226767	0.0214416	2	0.660014	0.254623
GIST-T1_1 µM	ZAP70	-0.844791	-0.844791	-0.798776	4	0.18388	0.427054
GIST-T1_10 µM	ABL1	-0.896244	-0.896244	-0.619143	9	0.566339	0.285582
GIST-T1_10 µM	ABL2	0.701738	0.701738	0.484774	1	0.73596	0.230878
GIST-T1_10 µM	ALK	-2.67799	-2.67799	-1.85001	2	-0.595843	0.27564
GIST-T1_10 µM	BMX	-0.31858	-0.31858	-0.220081	3	0.669582	0.251562
GIST-T1_10 µM	CSK	-0.438821	-0.438821	-0.303146	1	0.345411	0.364893
GIST-T1_10 µM	EGFR	-0.576643	-0.576643	-0.398357	11	0.989075	0.161313
GIST-T1_10 µM	EPHA2	3.5437	3.5437	2.44805	2	2.41703	0.00782376
GIST-T1_10 µM	EPHA3	0.701738	0.701738	0.484774	1	0.73596	0.230878
GIST-T1_10 µM	EPHA4	-1.87223	-1.87223	-1.29337	1	-0.145417	0.442191
GIST-T1_10 µM	EPHB2	-0.575906	-0.575906	-0.397848	1	0.29847	0.382672
GIST-T1_10 µM	ERBB2	-0.837113	-0.837113	-0.578294	2	0.295609	0.383764
GIST-T1_10 µM	FER	-1.43248	-1.43248	-0.989589	1	0.00516067	0.497941
GIST-T1_10 µM	FGR	0.933157	0.933157	0.644643	4	1.6304	0.051508
GIST-T1_10 µM	FLT1	-2.4283	-2.4283	-1.67752	2	-0.47493	0.317418
GIST-T1_10 µM	FYN	-1.25236	-1.25236	-0.865158	5	0.149452	0.440598
GIST-T1_10 µM	HCK	-1.19514	-1.19514	-0.825627	1	0.0864315	0.465562
GIST-T1_10 µM	IGF1R	-0.928889	-0.928889	-0.641695	3	0.307615	0.379188
GIST-T1_10 µM	INSR	-1.82623	-1.82623	-1.2616	6	-0.317617	0.375388
GIST-T1_10 µM	ITK	-0.475642	-0.475642	-0.328583	2	0.470653	0.318944
GIST-T1_10 µM	JAK2	-2.56416	-2.56416	-1.77137	3	-0.662242	0.253908
GIST-T1_10 µM	JAK3	-1.19514	-1.19514	-0.825627	1	0.0864315	0.465562
GIST-T1_10 µM	KDR	-0.842332	-0.842332	-0.5819	2	0.293082	0.38473
GIST-T1_10 µM	LCK	-0.495643	-0.495643	-0.3424	14	1.21961	0.111307
GIST-T1_10 µM	LYN	-0.271138	-0.271138	-0.187307	2	0.569685	0.284446
GIST-T1_10 µM	MAP2K1	-4.63659	-4.63659	-3.20305	1	-1.09199	0.137419
GIST-T1_10 µM	MAP2K3	-9.96578	-9.96578	-6.88456	1	-2.91681	0.00176817
GIST-T1_10 µM	MAP2K4	-9.96578	-9.96578	-6.88456	1	-2.91681	0.00176817
GIST-T1_10 µM	MAP2K6	-9.96578	-9.96578	-6.88456	2	-4.12499	1.85376e-05
GIST-T1_10 µM	MAP3K5	-9.96578	-9.96578	-6.88456	1	-2.91681	0.00176817
GIST-T1_10 µM	MAP3K6	-9.96578	-9.96578	-6.88456	1	-2.91681	0.00176817
GIST-T1_10 µM	MET	-0.942071	-0.942071	-0.650802	7	0.457947	0.323495
GIST-T1_10 µM	MST1R	-1.78657	-1.78657	-1.2342	3	-0.201067	0.420323
GIST-T1_10 µM	NTRK2	-1.09515	-1.09515	-0.756555	1	0.120669	0.451977
GIST-T1_10 µM	PDGFRA	-6.04096	-6.04096	-4.17321	2	-2.22437	0.0130617
GIST-T1_10 µM	PDGFRB	-4.07854	-4.07854	-2.81754	4	-1.8018	0.0357883
GIST-T1_10 µM	PKMYT1	-0.961318	-0.961318	-0.664098	1	0.166497	0.433883
GIST-T1_10 µM	PTK2	-0.00314097	-0.00314097	-0.00216984	2	0.699464	0.242131
GIST-T1_10 µM	PTK6	-2.11206	-2.11206	-1.45905	4	-0.455078	0.324526
GIST-T1_10 µM	RET	-3.05753	-3.05753	-2.1122	6	-1.35037	0.0884489
GIST-T1_10 µM	SRC	-1.37666	-1.37666	-0.951025	20	0.108562	0.456775
GIST-T1_10 µM	SRRM1	-1.71066	-1.71066	-1.18176	1	-0.0900908	0.464108
GIST-T1_10 µM	SYK	-0.583314	-0.583314	-0.402965	4	0.591866	0.27697
GIST-T1_10 µM	WEE1	0.0428065	0.0428065	0.0295716	2	0.721714	0.235235
GIST-T1_10 µM	ZAP70	-0.624981	-0.624981	-0.431749	4	0.563331	0.286605
NCC-DFSP1-C1_0.1 µM	ABL1	0.214197	0.214197	2.68715	9	0.386124	0.349702
NCC-DFSP1-C1_0.1 µM	ABL2	0.0392454	0.0392454	0.492342	1	-0.0387278	0.484554
NCC-DFSP1-C1_0.1 µM	ALK	0.433377	0.433377	5.4368	2	0.47867	0.316087
NCC-DFSP1-C1_0.1 µM	BMX	0.0131947	0.0131947	0.16553	3	-0.110261	0.456101
NCC-DFSP1-C1_0.1 µM	CSK	0.0441049	0.0441049	0.553305	1	-0.034077	0.486408
NCC-DFSP1-C1_0.1 µM	EGFR	0.0202254	0.0202254	0.253732	11	-0.188818	0.425118
NCC-DFSP1-C1_0.1 µM	EPHA2	-0.171153	-0.171153	-2.14715	2	-0.339535	0.367103
NCC-DFSP1-C1_0.1 µM	EPHA3	0.0392454	0.0392454	0.492342	1	-0.0387278	0.484554
NCC-DFSP1-C1_0.1 µM	EPHA4	0.572634	0.572634	7.18381	1	0.471745	0.318554
NCC-DFSP1-C1_0.1 µM	EPHB2	0.187562	0.187562	2.35301	1	0.103217	0.458895
NCC-DFSP1-C1_0.1 µM	ERBB2	0.177506	0.177506	2.22684	2	0.13236	0.44735
NCC-DFSP1-C1_0.1 µM	FER	0.17021	0.17021	2.13532	1	0.08661	0.465491
NCC-DFSP1-C1_0.1 µM	FGR	0.0257179	0.0257179	0.322636	4	-0.103348	0.458843
NCC-DFSP1-C1_0.1 µM	FLT1	0.273375	0.273375	3.42955	2	0.262115	0.396617
NCC-DFSP1-C1_0.1 µM	FYN	0.167806	0.167806	2.10516	5	0.188522	0.425234
NCC-DFSP1-C1_0.1 µM	HCK	-0.00642307	-0.00642307	-0.0805787	1	-0.0824342	0.467151
NCC-DFSP1-C1_0.1 µM	IGF1R	0.290725	0.290725	3.64721	3	0.349784	0.36325
NCC-DFSP1-C1_0.1 µM	INSR	0.292175	0.292175	3.6654	6	0.498069	0.309218
NCC-DFSP1-C1_0.1 µM	ITK	0.00639267	0.00639267	0.0801974	2	-0.0992341	0.460476
NCC-DFSP1-C1_0.1 µM	JAK2	0.175183	0.175183	2.19771	3	0.158257	0.437127
NCC-DFSP1-C1_0.1 µM	JAK3	-0.00642307	-0.00642307	-0.0805787	1	-0.0824342	0.467151
NCC-DFSP1-C1_0.1 µM	KDR	0.00432091	0.00432091	0.0542068	2	-0.102038	0.459363
NCC-DFSP1-C1_0.1 µM	LCK	0.0542531	0.0542531	0.680617	14	-0.0911648	0.463681
NCC-DFSP1-C1_0.1 µM	LYN	-0.0291081	-0.0291081	-0.365168	2	-0.147283	0.441454
NCC-DFSP1-C1_0.1 µM	MAP2K1	0.747429	0.747429	9.37665	1	0.639031	0.261401
NCC-DFSP1-C1_0.1 µM	MAP2K3	5.37396	5.37396	67.4174	1	5.0668	2.02284e-07
NCC-DFSP1-C1_0.1 µM	MAP2K4	5.37396	5.37396	67.4174	1	5.0668	2.02284e-07
NCC-DFSP1-C1_0.1 µM	MAP2K6	-2.29591	-2.29591	-28.8027	2	-3.2153	0.000651534
NCC-DFSP1-C1_0.1 µM	MAP3K5	5.37396	5.37396	67.4174	1	5.0668	2.02284e-07
NCC-DFSP1-C1_0.1 µM	MAP3K6	5.37396	5.37396	67.4174	1	5.0668	2.02284e-07
NCC-DFSP1-C1_0.1 µM	MET	0.113833	0.113833	1.42806	7	0.0863992	0.465575
NCC-DFSP1-C1_0.1 µM	MST1R	0.00250137	0.00250137	0.0313802	3	-0.127987	0.44908
NCC-DFSP1-C1_0.1 µM	NTRK2	0.297902	0.297902	3.73724	1	0.208816	0.417296
NCC-DFSP1-C1_0.1 µM	PDGFRA	0.419192	0.419192	5.25885	2	0.459472	0.322948
NCC-DFSP1-C1_0.1 µM	PDGFRB	0.846313	0.846313	10.6172	4	1.46733	0.0711426
NCC-DFSP1-C1_0.1 µM	PKMYT1	0.404868	0.404868	5.07915	1	0.311187	0.377829
NCC-DFSP1-C1_0.1 µM	PTK2	-0.029542	-0.029542	-0.37061	2	-0.14787	0.441223
NCC-DFSP1-C1_0.1 µM	PTK6	0.168937	0.168937	2.11936	4	0.170785	0.432196
NCC-DFSP1-C1_0.1 µM	RET	0.999417	0.999417	12.5379	6	2.15602	0.0155409
NCC-DFSP1-C1_0.1 µM	SRC	0.104865	0.104865	1.31555	20	0.107654	0.457135
NCC-DFSP1-C1_0.1 µM	SRRM1	0.320212	0.320212	4.01712	1	0.230168	0.408981
NCC-DFSP1-C1_0.1 µM	SYK	-0.0150354	-0.0150354	-0.188622	4	-0.181353	0.428045
NCC-DFSP1-C1_0.1 µM	WEE1	0.135393	0.135393	1.69853	2	0.0753618	0.469963
NCC-DFSP1-C1_0.1 µM	ZAP70	0.0346597	0.0346597	0.434814	4	-0.0862329	0.465641
NCC-DFSP1-C1_1 µM	ABL1	0.25226	0.25226	4.63639	9	0.640878	0.260801
NCC-DFSP1-C1_1 µM	ABL2	0.0167261	0.0167261	0.307415	1	-0.0406871	0.483773
NCC-DFSP1-C1_1 µM	ALK	0.137463	0.137463	2.52649	2	0.126822	0.449541
NCC-DFSP1-C1_1 µM	BMX	0.147723	0.147723	2.71506	3	0.174511	0.430732
NCC-DFSP1-C1_1 µM	CSK	0.0198048	0.0198048	0.364001	1	-0.0373629	0.485098
NCC-DFSP1-C1_1 µM	EGFR	0.095913	0.095913	1.76282	11	0.148629	0.440923
NCC-DFSP1-C1_1 µM	EPHA2	-0.131063	-0.131063	-2.40887	2	-0.28321	0.388508
NCC-DFSP1-C1_1 µM	EPHA3	0.0167261	0.0167261	0.307415	1	-0.0406871	0.483773
NCC-DFSP1-C1_1 µM	EPHA4	0.455742	0.455742	8.37626	1	0.433331	0.332387
NCC-DFSP1-C1_1 µM	EPHB2	0.187309	0.187309	3.44263	1	0.143497	0.442949
NCC-DFSP1-C1_1 µM	ERBB2	0.180572	0.180572	3.3188	2	0.192647	0.423618
NCC-DFSP1-C1_1 µM	FER	-0.0486619	-0.0486619	-0.894376	1	-0.111288	0.455694
NCC-DFSP1-C1_1 µM	FGR	0.0499128	0.0499128	0.917366	4	-0.00970892	0.496127
NCC-DFSP1-C1_1 µM	FLT1	0.340926	0.340926	6.26601	2	0.437503	0.330873
NCC-DFSP1-C1_1 µM	FYN	0.122618	0.122618	2.25364	5	0.16468	0.434598
NCC-DFSP1-C1_1 µM	HCK	-0.156631	-0.156631	-2.87878	1	-0.227866	0.409875
NCC-DFSP1-C1_1 µM	IGF1R	0.452975	0.452975	8.3254	3	0.745377	0.228022
NCC-DFSP1-C1_1 µM	INSR	0.13205	0.13205	2.427	6	0.205345	0.418651
NCC-DFSP1-C1_1 µM	ITK	0.0135989	0.0135989	0.249939	2	-0.0623154	0.475156
NCC-DFSP1-C1_1 µM	JAK2	0.0921534	0.0921534	1.69372	3	0.0705879	0.471863
NCC-DFSP1-C1_1 µM	JAK3	-0.156631	-0.156631	-2.87878	1	-0.227866	0.409875
NCC-DFSP1-C1_1 µM	KDR	-0.198133	-0.198133	-3.64157	2	-0.385624	0.349888
NCC-DFSP1-C1_1 µM	LCK	0.0321976	0.0321976	0.591771	14	-0.0897329	0.46425
NCC-DFSP1-C1_1 µM	LYN	0.035977	0.035977	0.661235	2	-0.0281447	0.488773
NCC-DFSP1-C1_1 µM	MAP2K1	0.666233	0.666233	12.245	1	0.660605	0.254433
NCC-DFSP1-C1_1 µM	MAP2K3	4.90562	4.90562	90.1622	1	5.23799	8.1167e-08
NCC-DFSP1-C1_1 µM	MAP2K4	4.90562	4.90562	90.1622	1	5.23799	8.1167e-08
NCC-DFSP1-C1_1 µM	MAP2K6	-2.53008	-2.53008	-46.5014	2	-3.94643	3.96618e-05
NCC-DFSP1-C1_1 µM	MAP3K5	4.90562	4.90562	90.1622	1	5.23799	8.1167e-08
NCC-DFSP1-C1_1 µM	MAP3K6	4.90562	4.90562	90.1622	1	5.23799	8.1167e-08
NCC-DFSP1-C1_1 µM	MET	0.181253	0.181253	3.33131	7	0.362354	0.358544
NCC-DFSP1-C1_1 µM	MST1R	-0.174045	-0.174045	-3.19885	3	-0.427242	0.334601
NCC-DFSP1-C1_1 µM	NTRK2	-0.175657	-0.175657	-3.22847	1	-0.248409	0.401909
NCC-DFSP1-C1_1 µM	PDGFRA	0.368203	0.368203	6.76734	2	0.479153	0.315915
NCC-DFSP1-C1_1 µM	PDGFRB	0.488058	0.488058	8.97021	4	0.936448	0.174521
NCC-DFSP1-C1_1 µM	PKMYT1	0.20206	0.20206	3.71375	1	0.159424	0.436667
NCC-DFSP1-C1_1 µM	PTK2	0.0416587	0.0416587	0.765662	2	-0.0194689	0.492234
NCC-DFSP1-C1_1 µM	PTK6	0.111164	0.111164	2.04313	4	0.122561	0.451227
NCC-DFSP1-C1_1 µM	RET	0.763448	0.763448	14.0317	6	1.87526	0.0303787
NCC-DFSP1-C1_1 µM	SRC	0.149573	0.149573	2.74906	20	0.459518	0.322931
NCC-DFSP1-C1_1 µM	SRRM1	0.231912	0.231912	4.2624	1	0.191656	0.424006
NCC-DFSP1-C1_1 µM	SYK	0.0749502	0.0749502	1.37754	4	0.0443584	0.482309
NCC-DFSP1-C1_1 µM	WEE1	0.0544866	0.0544866	1.00143	2	0.000118883	0.499953
NCC-DFSP1-C1_1 µM	ZAP70	-0.0507931	-0.0507931	-0.933546	4	-0.227179	0.410142
NCC-DFSP1-C1_10 µM	ABL1	0.316071	0.316071	3.8583	9	0.535872	0.296024
NCC-DFSP1-C1_10 µM	ABL2	-0.0834731	-0.0834731	-1.01896	1	-0.126171	0.449798
NCC-DFSP1-C1_10 µM	ALK	-0.399307	-0.399307	-4.87437	2	-0.519168	0.301822
NCC-DFSP1-C1_10 µM	BMX	0.118742	0.118742	1.44949	3	0.0486533	0.480598
NCC-DFSP1-C1_10 µM	CSK	0.261709	0.261709	3.1947	1	0.137154	0.445455
NCC-DFSP1-C1_10 µM	EGFR	0.0329463	0.0329463	0.402178	11	-0.123908	0.450694
NCC-DFSP1-C1_10 µM	EPHA2	-0.577631	-0.577631	-7.05118	2	-0.711551	0.238371
NCC-DFSP1-C1_10 µM	EPHA3	-0.0834731	-0.0834731	-1.01896	1	-0.126171	0.449798
NCC-DFSP1-C1_10 µM	EPHA4	0.400259	0.400259	4.88599	1	0.242848	0.404062
NCC-DFSP1-C1_10 µM	EPHB2	0.00783771	0.00783771	0.0956755	1	-0.056514	0.477466
NCC-DFSP1-C1_10 µM	ERBB2	0.267756	0.267756	3.26851	2	0.200488	0.42055
NCC-DFSP1-C1_10 µM	FER	0.289527	0.289527	3.53428	1	0.158375	0.437081
NCC-DFSP1-C1_10 µM	FGR	-0.181774	-0.181774	-2.21893	4	-0.402321	0.343724
NCC-DFSP1-C1_10 µM	FLT1	0.655848	0.655848	8.00599	2	0.619179	0.267899
NCC-DFSP1-C1_10 µM	FYN	-0.18375	-0.18375	-2.24305	5	-0.453179	0.32521
NCC-DFSP1-C1_10 µM	HCK	0.407618	0.407618	4.97583	1	0.248461	0.401889
NCC-DFSP1-C1_10 µM	IGF1R	0.134763	0.134763	1.64506	3	0.0698219	0.472168
NCC-DFSP1-C1_10 µM	INSR	0.523722	0.523722	6.39312	6	0.825557	0.204528
NCC-DFSP1-C1_10 µM	ITK	0.240836	0.240836	2.9399	2	0.171446	0.431937
NCC-DFSP1-C1_10 µM	JAK2	0.360799	0.360799	4.4043	3	0.368486	0.356256
NCC-DFSP1-C1_10 µM	JAK3	0.407618	0.407618	4.97583	1	0.248461	0.401889
NCC-DFSP1-C1_10 µM	KDR	-0.250379	-0.250379	-3.05639	2	-0.358498	0.359985
NCC-DFSP1-C1_10 µM	LCK	0.0416634	0.0416634	0.508589	14	-0.114905	0.45426
NCC-DFSP1-C1_10 µM	LYN	-0.0069451	-0.0069451	-0.0847793	2	-0.0958712	0.461811
NCC-DFSP1-C1_10 µM	MAP2K1	0.429062	0.429062	5.23759	1	0.26482	0.395574
NCC-DFSP1-C1_10 µM	MAP2K3	6.21798	6.21798	75.9033	1	4.68094	1.42784e-06
NCC-DFSP1-C1_10 µM	MAP2K4	6.21798	6.21798	75.9033	1	4.68094	1.42784e-06
NCC-DFSP1-C1_10 µM	MAP2K6	-1.8739	-1.8739	-22.8749	2	-2.11003	0.0174281
NCC-DFSP1-C1_10 µM	MAP3K5	6.21798	6.21798	75.9033	1	4.68094	1.42784e-06
NCC-DFSP1-C1_10 µM	MAP3K6	6.21798	6.21798	75.9033	1	4.68094	1.42784e-06
NCC-DFSP1-C1_10 µM	MET	0.366087	0.366087	4.46885	7	0.573544	0.283138
NCC-DFSP1-C1_10 µM	MST1R	0.101301	0.101301	1.23659	3	0.0256087	0.489785
NCC-DFSP1-C1_10 µM	NTRK2	0.0770521	0.0770521	0.940581	1	-0.00371326	0.498519
NCC-DFSP1-C1_10 µM	PDGFRA	0.926456	0.926456	11.3093	2	0.911122	0.181116
NCC-DFSP1-C1_10 µM	PDGFRB	1.43377	1.43377	17.5022	4	2.06254	0.019578
NCC-DFSP1-C1_10 µM	PKMYT1	0.67737	0.67737	8.26871	1	0.454244	0.324827
NCC-DFSP1-C1_10 µM	PTK2	-0.0634937	-0.0634937	-0.775072	2	-0.156878	0.43767
NCC-DFSP1-C1_10 µM	PTK6	0.357586	0.357586	4.36508	4	0.420588	0.337028
NCC-DFSP1-C1_10 µM	RET	1.02164	1.02164	12.4713	6	1.75598	0.0395459
NCC-DFSP1-C1_10 µM	SRC	0.212138	0.212138	2.58958	20	0.444251	0.32843
NCC-DFSP1-C1_10 µM	SRRM1	0.185425	0.185425	2.26349	1	0.0789594	0.468532
NCC-DFSP1-C1_10 µM	SYK	0.0390267	0.0390267	0.476402	4	-0.0654424	0.473911
NCC-DFSP1-C1_10 µM	WEE1	0.116605	0.116605	1.42341	2	0.0374202	0.485075
NCC-DFSP1-C1_10 µM	ZAP70	0.176787	0.176787	2.15806	4	0.144741	0.442458
NCC-DFSP3-C1_0.1 µM	ABL1	-0.147235	-0.147235	-1.75701	9	-0.644821	0.259522
NCC-DFSP3-C1_0.1 µM	ABL2	0.0660237	0.0660237	0.78789	1	0.507638	0.305854
NCC-DFSP3-C1_0.1 µM	ALK	-0.145812	-0.145812	-1.74004	2	-0.297156	0.383174
NCC-DFSP3-C1_0.1 µM	BMX	0.0752339	0.0752339	0.897799	3	0.933307	0.175331
NCC-DFSP3-C1_0.1 µM	CSK	-0.184146	-0.184146	-2.1975	1	-0.340007	0.366926
NCC-DFSP3-C1_0.1 µM	EGFR	-0.158716	-0.158716	-1.89403	11	-0.841906	0.19992
NCC-DFSP3-C1_0.1 µM	EPHA2	-0.00754932	-0.00754932	-0.0900894	2	0.365365	0.357419
NCC-DFSP3-C1_0.1 µM	EPHA3	0.0660237	0.0660237	0.78789	1	0.507638	0.305854
NCC-DFSP3-C1_0.1 µM	EPHA4	0.0034604	0.0034604	0.0412944	1	0.295656	0.383746
NCC-DFSP3-C1_0.1 µM	EPHB2	-0.0359586	-0.0359586	-0.42911	1	0.162094	0.435616
NCC-DFSP3-C1_0.1 µM	ERBB2	-0.223508	-0.223508	-2.66722	2	-0.669454	0.251603
NCC-DFSP3-C1_0.1 µM	FER	-0.125166	-0.125166	-1.49366	1	-0.140167	0.444264
NCC-DFSP3-C1_0.1 µM	FGR	0.00645781	0.00645781	0.0770639	4	0.611625	0.270393
NCC-DFSP3-C1_0.1 µM	FLT1	-0.124612	-0.124612	-1.48705	2	-0.19557	0.422473
NCC-DFSP3-C1_0.1 µM	FYN	-0.107236	-0.107236	-1.27969	5	-0.177574	0.429529
NCC-DFSP3-C1_0.1 µM	HCK	0.203371	0.203371	2.42691	1	0.973008	0.165275
NCC-DFSP3-C1_0.1 µM	IGF1R	-0.0403241	-0.0403241	-0.481206	3	0.255135	0.39931
NCC-DFSP3-C1_0.1 µM	INSR	-0.0895203	-0.0895203	-1.06828	6	-0.047491	0.481061
NCC-DFSP3-C1_0.1 µM	ITK	-0.0801759	-0.0801759	-0.956774	2	0.0173569	0.493076
NCC-DFSP3-C1_0.1 µM	JAK2	0.0633921	0.0633921	0.756486	3	0.863811	0.193846
NCC-DFSP3-C1_0.1 µM	JAK3	0.203371	0.203371	2.42691	1	0.973008	0.165275
NCC-DFSP3-C1_0.1 µM	KDR	0.0223615	0.0223615	0.266849	2	0.50869	0.305485
NCC-DFSP3-C1_0.1 µM	LCK	-0.0713685	-0.0713685	-0.851672	14	0.15758	0.437394
NCC-DFSP3-C1_0.1 µM	LYN	-0.0922126	-0.0922126	-1.10041	2	-0.0403201	0.483919
NCC-DFSP3-C1_0.1 µM	MAP2K1	0.147906	0.147906	1.76503	1	0.78508	0.216203
NCC-DFSP3-C1_0.1 µM	MAP2K3	-1.01942	-1.01942	-12.1652	1	-3.17016	0.000761776
NCC-DFSP3-C1_0.1 µM	MAP2K4	-1.01942	-1.01942	-12.1652	1	-3.17016	0.000761776
NCC-DFSP3-C1_0.1 µM	MAP2K6	-0.690066	-0.690066	-8.23486	2	-2.90508	0.00183577
NCC-DFSP3-C1_0.1 µM	MAP3K5	-1.01942	-1.01942	-12.1652	1	-3.17016	0.000761776
NCC-DFSP3-C1_0.1 µM	MAP3K6	-1.01942	-1.01942	-12.1652	1	-3.17016	0.000761776
NCC-DFSP3-C1_0.1 µM	MET	-0.00215841	-0.00215841	-0.0257572	7	0.731863	0.232126
NCC-DFSP3-C1_0.1 µM	MST1R	-0.208476	-0.208476	-2.48784	3	-0.731695	0.232177
NCC-DFSP3-C1_0.1 µM	NTRK2	-0.00583736	-0.00583736	-0.0696598	1	0.264153	0.395831
NCC-DFSP3-C1_0.1 µM	PDGFRA	0.192048	0.192048	2.29179	2	1.32179	0.0931198
NCC-DFSP3-C1_0.1 µM	PDGFRB	0.198972	0.198972	2.37443	4	1.91621	0.0276691
NCC-DFSP3-C1_0.1 µM	PKMYT1	-0.254881	-0.254881	-3.0416	1	-0.579675	0.281067
NCC-DFSP3-C1_0.1 µM	PTK2	0.0691299	0.0691299	0.824957	2	0.732793	0.231842
NCC-DFSP3-C1_0.1 µM	PTK6	-0.382043	-0.382043	-4.55909	4	-2.02108	0.0216359
NCC-DFSP3-C1_0.1 µM	RET	-0.259741	-0.259741	-3.0996	6	-1.46024	0.0721116
NCC-DFSP3-C1_0.1 µM	SRC	0.00566951	0.00566951	0.0676567	20	1.35569	0.087599
NCC-DFSP3-C1_0.1 µM	SRRM1	-0.10409	-0.10409	-1.24215	1	-0.0687552	0.472592
NCC-DFSP3-C1_0.1 µM	SYK	0.016466	0.016466	0.196496	4	0.679446	0.248428
NCC-DFSP3-C1_0.1 µM	WEE1	-0.125813	-0.125813	-1.50138	2	-0.201323	0.420223
NCC-DFSP3-C1_0.1 µM	ZAP70	-0.0294141	-0.0294141	-0.351011	4	0.368537	0.356237
NCC-DFSP3-C1_1 µM	ABL1	-0.115479	-0.115479	-2.43452	9	-0.528254	0.298661
NCC-DFSP3-C1_1 µM	ABL2	0.180663	0.180663	3.80872	1	0.590262	0.277507
NCC-DFSP3-C1_1 µM	ALK	-0.0678081	-0.0678081	-1.42952	2	-0.074562	0.470282
NCC-DFSP3-C1_1 µM	BMX	-0.035295	-0.035295	-0.744085	3	0.0544092	0.478305
NCC-DFSP3-C1_1 µM	CSK	-0.131657	-0.131657	-2.77557	1	-0.217948	0.413735
NCC-DFSP3-C1_1 µM	EGFR	-0.131457	-0.131457	-2.77137	11	-0.721143	0.235411
NCC-DFSP3-C1_1 µM	EPHA2	0.139959	0.139959	2.95059	2	0.685793	0.246422
NCC-DFSP3-C1_1 µM	EPHA3	0.180663	0.180663	3.80872	1	0.590262	0.277507
NCC-DFSP3-C1_1 µM	EPHA4	-0.17487	-0.17487	-3.68658	1	-0.329773	0.370786
NCC-DFSP3-C1_1 µM	EPHB2	-0.061056	-0.061056	-1.28718	1	-0.0352503	0.48594
NCC-DFSP3-C1_1 µM	ERBB2	-0.543742	-0.543742	-11.4631	2	-1.81631	0.0346611
NCC-DFSP3-C1_1 µM	FER	0.104946	0.104946	2.21246	1	0.394324	0.346671
NCC-DFSP3-C1_1 µM	FGR	0.04034	0.04034	0.850443	4	0.454277	0.324815
NCC-DFSP3-C1_1 µM	FLT1	0.0368683	0.0368683	0.777253	2	0.308517	0.378844
NCC-DFSP3-C1_1 µM	FYN	0.0368051	0.0368051	0.77592	5	0.487443	0.312972
NCC-DFSP3-C1_1 µM	HCK	0.100941	0.100941	2.12803	1	0.383961	0.350504
NCC-DFSP3-C1_1 µM	IGF1R	0.185355	0.185355	3.90764	3	1.0434	0.148382
NCC-DFSP3-C1_1 µM	INSR	-0.0499816	-0.0499816	-1.05371	6	-0.0161483	0.493558
NCC-DFSP3-C1_1 µM	ITK	-0.062966	-0.062966	-1.32744	2	-0.0568416	0.477336
NCC-DFSP3-C1_1 µM	JAK2	-0.0287253	-0.0287253	-0.605585	3	0.0838552	0.466586
NCC-DFSP3-C1_1 µM	JAK3	0.100941	0.100941	2.12803	1	0.383961	0.350504
NCC-DFSP3-C1_1 µM	KDR	-0.0384767	-0.0384767	-0.811162	2	0.0327809	0.486925
NCC-DFSP3-C1_1 µM	LCK	-0.0176705	-0.0176705	-0.372528	14	0.288187	0.386602
NCC-DFSP3-C1_1 µM	LYN	-0.0776972	-0.0776972	-1.638	2	-0.110752	0.455906
NCC-DFSP3-C1_1 µM	MAP2K1	0.154615	0.154615	3.25958	1	0.522856	0.300537
NCC-DFSP3-C1_1 µM	MAP2K3	-0.998117	-0.998117	-21.0422	1	-2.46014	0.00694405
NCC-DFSP3-C1_1 µM	MAP2K4	-0.998117	-0.998117	-21.0422	1	-2.46014	0.00694405
NCC-DFSP3-C1_1 µM	MAP2K6	0.199886	0.199886	4.21397	2	0.905106	0.182705
NCC-DFSP3-C1_1 µM	MAP3K5	-0.998117	-0.998117	-21.0422	1	-2.46014	0.00694405
NCC-DFSP3-C1_1 µM	MAP3K6	-0.998117	-0.998117	-21.0422	1	-2.46014	0.00694405
NCC-DFSP3-C1_1 µM	MET	-0.0642425	-0.0642425	-1.35435	7	-0.115081	0.454191
NCC-DFSP3-C1_1 µM	MST1R	-0.374397	-0.374397	-7.89299	3	-1.46549	0.0713931
NCC-DFSP3-C1_1 µM	NTRK2	0.163293	0.163293	3.44253	1	0.545313	0.292769
NCC-DFSP3-C1_1 µM	PDGFRA	0.304975	0.304975	6.42944	2	1.28969	0.0985784
NCC-DFSP3-C1_1 µM	PDGFRB	0.231661	0.231661	4.88386	4	1.44447	0.0743036
NCC-DFSP3-C1_1 µM	PKMYT1	-0.654523	-0.654523	-13.7986	1	-1.571	0.0580908
NCC-DFSP3-C1_1 µM	PTK2	0.0130961	0.0130961	0.27609	2	0.221519	0.412344
NCC-DFSP3-C1_1 µM	PTK6	-0.294245	-0.294245	-6.20325	4	-1.27738	0.100734
NCC-DFSP3-C1_1 µM	RET	-0.29183	-0.29183	-6.15232	6	-1.54915	0.0606725
NCC-DFSP3-C1_1 µM	SRC	0.0670271	0.0670271	1.41306	20	1.32464	0.0926451
NCC-DFSP3-C1_1 µM	SRRM1	-0.0730464	-0.0730464	-1.53996	1	-0.0662788	0.473578
NCC-DFSP3-C1_1 µM	SYK	0.0238704	0.0238704	0.503234	4	0.369039	0.356049
NCC-DFSP3-C1_1 µM	WEE1	-0.258639	-0.258639	-5.45259	2	-0.772935	0.21978
NCC-DFSP3-C1_1 µM	ZAP70	-0.0381687	-0.0381687	-0.804669	4	0.0479531	0.480877
NCC-DFSP3-C1_10 µM	ABL1	-0.116897	-0.116897	-1.62812	9	-0.194678	0.422822
NCC-DFSP3-C1_10 µM	ABL2	0.152063	0.152063	2.11791	1	0.322118	0.373681
NCC-DFSP3-C1_10 µM	ALK	-0.600712	-0.600712	-8.36661	2	-1.07631	0.140895
NCC-DFSP3-C1_10 µM	BMX	0.0432206	0.0432206	0.601969	3	0.28666	0.387186
NCC-DFSP3-C1_10 µM	CSK	-0.158256	-0.158256	-2.20416	1	-0.124405	0.450497
NCC-DFSP3-C1_10 µM	EGFR	-0.0957153	-0.0957153	-1.33311	11	-0.114139	0.454564
NCC-DFSP3-C1_10 µM	EPHA2	0.0663311	0.0663311	0.923849	2	0.281085	0.389322
NCC-DFSP3-C1_10 µM	EPHA3	0.152063	0.152063	2.11791	1	0.322118	0.373681
NCC-DFSP3-C1_10 µM	EPHA4	-0.100911	-0.100911	-1.40547	1	-0.0418903	0.483293
NCC-DFSP3-C1_10 µM	EPHB2	-0.1553	-0.1553	-2.16299	1	-0.120151	0.452182
NCC-DFSP3-C1_10 µM	ERBB2	-0.338633	-0.338633	-4.71643	2	-0.542991	0.293568
NCC-DFSP3-C1_10 µM	FER	0.0355516	0.0355516	0.495156	1	0.154468	0.43862
NCC-DFSP3-C1_10 µM	FGR	0.0966857	0.0966857	1.34662	4	0.48487	0.313884
NCC-DFSP3-C1_10 µM	FLT1	0.0891186	0.0891186	1.24123	2	0.327457	0.371661
NCC-DFSP3-C1_10 µM	FYN	-0.229517	-0.229517	-3.19667	5	-0.50746	0.305916
NCC-DFSP3-C1_10 µM	HCK	0.404959	0.404959	5.64019	1	0.686014	0.246352
NCC-DFSP3-C1_10 µM	IGF1R	0.532921	0.532921	7.42244	3	1.50713	0.0658886
NCC-DFSP3-C1_10 µM	INSR	-0.0613191	-0.0613191	-0.854042	6	0.0369366	0.485268
NCC-DFSP3-C1_10 µM	ITK	0.0512631	0.0512631	0.713983	2	0.250423	0.40113
NCC-DFSP3-C1_10 µM	JAK2	0.262197	0.262197	3.65184	3	0.832411	0.202589
NCC-DFSP3-C1_10 µM	JAK3	0.404959	0.404959	5.64019	1	0.686014	0.246352
NCC-DFSP3-C1_10 µM	KDR	-0.0140807	-0.0140807	-0.196113	2	0.117453	0.453251
NCC-DFSP3-C1_10 µM	LCK	-0.143935	-0.143935	-2.0047	14	-0.388378	0.348868
NCC-DFSP3-C1_10 µM	LYN	-0.052415	-0.052415	-0.730028	2	0.0394445	0.484268
NCC-DFSP3-C1_10 µM	MAP2K1	0.570822	0.570822	7.95031	1	0.924678	0.177567
NCC-DFSP3-C1_10 µM	MAP2K3	-6.69742	-6.69742	-93.2805	1	-9.53372	7.58704e-22
NCC-DFSP3-C1_10 µM	MAP2K4	-6.69742	-6.69742	-93.2805	1	-9.53372	7.58704e-22
NCC-DFSP3-C1_10 µM	MAP2K6	-2.7444	-2.7444	-38.2236	2	-5.43858	2.68533e-08
NCC-DFSP3-C1_10 µM	MAP3K5	-6.69742	-6.69742	-93.2805	1	-9.53372	7.58704e-22
NCC-DFSP3-C1_10 µM	MAP3K6	-6.69742	-6.69742	-93.2805	1	-9.53372	7.58704e-22
NCC-DFSP3-C1_10 µM	MET	0.104032	0.104032	1.44894	7	0.66939	0.251623
NCC-DFSP3-C1_10 µM	MST1R	-0.338146	-0.338146	-4.70964	3	-0.663812	0.253405
NCC-DFSP3-C1_10 µM	NTRK2	-0.0130594	-0.0130594	-0.181889	1	0.084521	0.466321
NCC-DFSP3-C1_10 µM	PDGFRA	0.184028	0.184028	2.56311	2	0.520591	0.301326
NCC-DFSP3-C1_10 µM	PDGFRB	0.336028	0.336028	4.68014	4	1.17366	0.120266
NCC-DFSP3-C1_10 µM	PKMYT1	-0.247178	-0.247178	-3.44265	1	-0.252356	0.400383
NCC-DFSP3-C1_10 µM	PTK2	0.0179863	0.0179863	0.250509	2	0.182707	0.427514
NCC-DFSP3-C1_10 µM	PTK6	-0.164701	-0.164701	-2.29392	4	-0.267356	0.394597
NCC-DFSP3-C1_10 µM	RET	-1.22486	-1.22486	-17.0596	6	-4.0641	2.41095e-05
NCC-DFSP3-C1_10 µM	SRC	0.178391	0.178391	2.4846	20	1.60998	0.0537013
NCC-DFSP3-C1_10 µM	SRRM1	0.0488435	0.0488435	0.680284	1	0.173594	0.431092
NCC-DFSP3-C1_10 µM	SYK	0.0477309	0.0477309	0.664787	4	0.343986	0.365428
NCC-DFSP3-C1_10 µM	WEE1	-0.110293	-0.110293	-1.53614	2	-0.0783337	0.468781
NCC-DFSP3-C1_10 µM	ZAP70	-0.0774653	-0.0774653	-1.07892	4	-0.0163077	0.493494
NCC-DFSP5-C1_0.1 µM	ABL1	0.0867499	0.0867499	1.62316	9	0.525444	0.299637
NCC-DFSP5-C1_0.1 µM	ABL2	-0.0493374	-0.0493374	-0.923144	1	0.00513166	0.497953
NCC-DFSP5-C1_0.1 µM	ALK	-0.00046177	-0.00046177	-0.00864012	2	0.0936107	0.462709
NCC-DFSP5-C1_0.1 µM	BMX	-0.0792929	-0.0792929	-1.48364	3	-0.055932	0.477698
NCC-DFSP5-C1_0.1 µM	CSK	0.0316246	0.0316246	0.591723	1	0.106279	0.457681
NCC-DFSP5-C1_0.1 µM	EGFR	-0.0193323	-0.0193323	-0.361723	11	0.141346	0.443798
NCC-DFSP5-C1_0.1 µM	EPHA2	-0.250011	-0.250011	-4.67791	2	-0.347293	0.364186
NCC-DFSP5-C1_0.1 µM	EPHA3	-0.0493374	-0.0493374	-0.923144	1	0.00513166	0.497953
NCC-DFSP5-C1_0.1 µM	EPHA4	-0.259154	-0.259154	-4.84899	1	-0.256996	0.398591
NCC-DFSP5-C1_0.1 µM	EPHB2	0.0804809	0.0804809	1.50587	1	0.167316	0.433561
NCC-DFSP5-C1_0.1 µM	ERBB2	0.0354953	0.0354953	0.664148	2	0.15714	0.437567
NCC-DFSP5-C1_0.1 µM	FER	0.16232	0.16232	3.03714	1	0.269559	0.39375
NCC-DFSP5-C1_0.1 µM	FGR	-0.0361984	-0.0361984	-0.677303	4	0.0430928	0.482814
NCC-DFSP5-C1_0.1 µM	FLT1	0.142625	0.142625	2.66864	2	0.346417	0.364515
NCC-DFSP5-C1_0.1 µM	FYN	-1.01306	-1.01306	-18.9552	5	-2.68074	0.00367298
NCC-DFSP5-C1_0.1 µM	HCK	0.301407	0.301407	5.63959	1	0.443323	0.328766
NCC-DFSP5-C1_0.1 µM	IGF1R	-0.1301	-0.1301	-2.43429	3	-0.165873	0.434128
NCC-DFSP5-C1_0.1 µM	INSR	0.13036	0.13036	2.43914	6	0.562477	0.286896
NCC-DFSP5-C1_0.1 µM	ITK	0.243398	0.243398	4.55419	2	0.524463	0.299978
NCC-DFSP5-C1_0.1 µM	JAK2	-0.117598	-0.117598	-2.20036	3	-0.138819	0.444796
NCC-DFSP5-C1_0.1 µM	JAK3	0.301407	0.301407	5.63959	1	0.443323	0.328766
NCC-DFSP5-C1_0.1 µM	KDR	-0.334615	-0.334615	-6.26092	2	-0.496771	0.309675
NCC-DFSP5-C1_0.1 µM	LCK	-0.292173	-0.292173	-5.4668	14	-1.11594	0.132224
NCC-DFSP5-C1_0.1 µM	LYN	-0.0415877	-0.0415877	-0.778142	2	0.0209493	0.491643
NCC-DFSP5-C1_0.1 µM	MAP2K1	-0.245408	-0.245408	-4.5918	1	-0.239823	0.405234
NCC-DFSP5-C1_0.1 µM	MAP2K3	-0.639335	-0.639335	-11.9625	1	-0.731963	0.232096
NCC-DFSP5-C1_0.1 µM	MAP2K4	-0.639335	-0.639335	-11.9625	1	-0.731963	0.232096
NCC-DFSP5-C1_0.1 µM	MAP2K6	-0.13868	-0.13868	-2.59482	2	-0.150593	0.440148
NCC-DFSP5-C1_0.1 µM	MAP3K5	-0.639335	-0.639335	-11.9625	1	-0.731963	0.232096
NCC-DFSP5-C1_0.1 µM	MAP3K6	-0.639335	-0.639335	-11.9625	1	-0.731963	0.232096
NCC-DFSP5-C1_0.1 µM	MET	0.0173201	0.0173201	0.324074	7	0.233906	0.407529
NCC-DFSP5-C1_0.1 µM	MST1R	-0.0874411	-0.0874411	-1.6361	3	-0.0735636	0.470679
NCC-DFSP5-C1_0.1 µM	NTRK2	0.0339907	0.0339907	0.635995	1	0.109235	0.456508
NCC-DFSP5-C1_0.1 µM	PDGFRA	-0.390191	-0.390191	-7.3008	2	-0.594963	0.275934
NCC-DFSP5-C1_0.1 µM	PDGFRB	-0.356565	-0.356565	-6.67163	4	-0.757385	0.22441
NCC-DFSP5-C1_0.1 µM	PKMYT1	0.180683	0.180683	3.38073	1	0.2925	0.384952
NCC-DFSP5-C1_0.1 µM	PTK2	-0.0732569	-0.0732569	-1.3707	2	-0.0350038	0.486038
NCC-DFSP5-C1_0.1 µM	PTK6	0.205643	0.205643	3.84776	4	0.647366	0.258697
NCC-DFSP5-C1_0.1 µM	RET	-0.149413	-0.149413	-2.79565	6	-0.293682	0.3845
NCC-DFSP5-C1_0.1 µM	SRC	0.0821891	0.0821891	1.53783	20	0.757803	0.224284
NCC-DFSP5-C1_0.1 µM	SRRM1	0.225089	0.225089	4.2116	1	0.347977	0.363929
NCC-DFSP5-C1_0.1 µM	SYK	-0.0211419	-0.0211419	-0.395582	4	0.0807136	0.467835
NCC-DFSP5-C1_0.1 µM	WEE1	0.0148213	0.0148213	0.27732	2	0.120613	0.451999
NCC-DFSP5-C1_0.1 µM	ZAP70	0.130964	0.130964	2.45045	4	0.46077	0.322482
NCC-DFSP5-C1_1 µM	ABL1	0.0656432	0.0656432	1.27048	9	0.402606	0.343619
NCC-DFSP5-C1_1 µM	ABL2	0.0223023	0.0223023	0.431647	1	0.0846208	0.466281
NCC-DFSP5-C1_1 µM	ALK	-0.025425	-0.025425	-0.492085	2	0.0424567	0.483067
NCC-DFSP5-C1_1 µM	BMX	0.055238	0.055238	1.0691	3	0.211827	0.416121
NCC-DFSP5-C1_1 µM	CSK	0.0369511	0.0369511	0.715164	1	0.101379	0.459625
NCC-DFSP5-C1_1 µM	EGFR	-0.140328	-0.140328	-2.71595	11	-0.336389	0.368289
NCC-DFSP5-C1_1 µM	EPHA2	-0.222238	-0.222238	-4.30128	2	-0.275955	0.391291
NCC-DFSP5-C1_1 µM	EPHA3	0.0223023	0.0223023	0.431647	1	0.0846208	0.466281
NCC-DFSP5-C1_1 µM	EPHA4	-0.256452	-0.256452	-4.96345	1	-0.234269	0.407388
NCC-DFSP5-C1_1 µM	EPHB2	0.12019	0.12019	2.3262	1	0.196602	0.422069
NCC-DFSP5-C1_1 µM	ERBB2	-0.367975	-0.367975	-7.12192	2	-0.511733	0.304419
NCC-DFSP5-C1_1 µM	FER	0.241232	0.241232	4.66888	1	0.335072	0.368785
NCC-DFSP5-C1_1 µM	FGR	0.0512933	0.0512933	0.992748	4	0.235572	0.406882
NCC-DFSP5-C1_1 µM	FLT1	0.0780601	0.0780601	1.5108	2	0.209879	0.416881
NCC-DFSP5-C1_1 µM	FYN	-0.954265	-0.954265	-18.4692	5	-2.30886	0.0104756
NCC-DFSP5-C1_1 µM	HCK	0.360959	0.360959	6.98612	1	0.472038	0.31845
NCC-DFSP5-C1_1 µM	IGF1R	-0.117718	-0.117718	-2.27835	3	-0.130873	0.447938
NCC-DFSP5-C1_1 µM	INSR	0.433478	0.433478	8.38969	6	1.35946	0.0869998
NCC-DFSP5-C1_1 µM	ITK	0.186255	0.186255	3.60485	2	0.384921	0.350148
NCC-DFSP5-C1_1 µM	JAK2	-0.129146	-0.129146	-2.49954	3	-0.153518	0.438995
NCC-DFSP5-C1_1 µM	JAK3	0.360959	0.360959	6.98612	1	0.472038	0.31845
NCC-DFSP5-C1_1 µM	KDR	-0.656102	-0.656102	-12.6984	2	-0.977875	0.164068
NCC-DFSP5-C1_1 µM	LCK	-0.331511	-0.331511	-6.41617	14	-1.19784	0.11549
NCC-DFSP5-C1_1 µM	LYN	0.0381702	0.0381702	0.738759	2	0.145343	0.44222
NCC-DFSP5-C1_1 µM	MAP2K1	-0.487347	-0.487347	-9.43228	1	-0.498409	0.309098
NCC-DFSP5-C1_1 µM	MAP2K3	-1.45755	-1.45755	-28.2099	1	-1.6083	0.0538846
NCC-DFSP5-C1_1 µM	MAP2K4	-1.45755	-1.45755	-28.2099	1	-1.6083	0.0538846
NCC-DFSP5-C1_1 µM	MAP2K6	-0.438323	-0.438323	-8.48345	2	-0.625544	0.265807
NCC-DFSP5-C1_1 µM	MAP3K5	-1.45755	-1.45755	-28.2099	1	-1.6083	0.0538846
NCC-DFSP5-C1_1 µM	MAP3K6	-1.45755	-1.45755	-28.2099	1	-1.6083	0.0538846
NCC-DFSP5-C1_1 µM	MET	0.179083	0.179083	3.46604	7	0.698414	0.242459
NCC-DFSP5-C1_1 µM	MST1R	0.153319	0.153319	2.9674	3	0.406169	0.342309
NCC-DFSP5-C1_1 µM	NTRK2	-0.509744	-0.509744	-9.86576	1	-0.524031	0.300129
NCC-DFSP5-C1_1 µM	PDGFRA	-0.411409	-0.411409	-7.96256	2	-0.582002	0.280283
NCC-DFSP5-C1_1 µM	PDGFRB	-0.671683	-0.671683	-13	4	-1.41857	0.0780117
NCC-DFSP5-C1_1 µM	PKMYT1	0.226604	0.226604	4.38577	1	0.318338	0.375114
NCC-DFSP5-C1_1 µM	PTK2	-0.00458087	-0.00458087	-0.0886598	2	0.0761792	0.469638
NCC-DFSP5-C1_1 µM	PTK6	0.442641	0.442641	8.56703	4	1.13096	0.129035
NCC-DFSP5-C1_1 µM	RET	-0.278931	-0.278931	-5.39854	6	-0.636832	0.262117
NCC-DFSP5-C1_1 µM	SRC	0.0945601	0.0945601	1.83015	20	0.74811	0.227197
NCC-DFSP5-C1_1 µM	SRRM1	0.456774	0.456774	8.84056	1	0.581649	0.280402
NCC-DFSP5-C1_1 µM	SYK	-0.176093	-0.176093	-3.40817	4	-0.284681	0.387944
NCC-DFSP5-C1_1 µM	WEE1	0.0550649	0.0550649	1.06575	2	0.172676	0.431453
NCC-DFSP5-C1_1 µM	ZAP70	0.124683	0.124683	2.41316	4	0.403486	0.343296
NCC-DFSP5-C1_10 µM	ABL1	0.311933	0.311933	3.15557	9	1.07091	0.142104
NCC-DFSP5-C1_10 µM	ABL2	-0.0685043	-0.0685043	-0.693003	1	-0.280367	0.389598
NCC-DFSP5-C1_10 µM	ALK	-0.0981494	-0.0981494	-0.992898	2	-0.466735	0.320345
NCC-DFSP5-C1_10 µM	BMX	0.0673872	0.0673872	0.681701	3	-0.0912989	0.463628
NCC-DFSP5-C1_10 µM	CSK	0.141069	0.141069	1.42708	1	0.0707259	0.471808
NCC-DFSP5-C1_10 µM	EGFR	-0.0506161	-0.0506161	-0.512042	11	-0.830482	0.203133
NCC-DFSP5-C1_10 µM	EPHA2	-0.511855	-0.511855	-5.17802	2	-1.44689	0.0739645
NCC-DFSP5-C1_10 µM	EPHA3	-0.0685043	-0.0685043	-0.693003	1	-0.280367	0.389598
NCC-DFSP5-C1_10 µM	EPHA4	0.145993	0.145993	1.47689	1	0.0789755	0.468526
NCC-DFSP5-C1_10 µM	EPHB2	0.164127	0.164127	1.66034	1	0.109355	0.456461
NCC-DFSP5-C1_10 µM	ERBB2	-0.0537579	-0.0537579	-0.543825	2	-0.361562	0.35884
NCC-DFSP5-C1_10 µM	FER	0.415062	0.415062	4.19884	1	0.52974	0.298146
NCC-DFSP5-C1_10 µM	FGR	0.0226151	0.0226151	0.228778	4	-0.255434	0.399194
NCC-DFSP5-C1_10 µM	FLT1	0.146652	0.146652	1.48356	2	0.11325	0.454916
NCC-DFSP5-C1_10 µM	FYN	-0.0727651	-0.0727651	-0.736105	5	-0.642881	0.260151
NCC-DFSP5-C1_10 µM	HCK	0.543226	0.543226	5.49538	1	0.744451	0.228302
NCC-DFSP5-C1_10 µM	IGF1R	-0.324937	-0.324937	-3.28713	3	-1.22969	0.109406
NCC-DFSP5-C1_10 µM	INSR	0.656623	0.656623	6.64253	6	2.28886	0.0110438
NCC-DFSP5-C1_10 µM	ITK	0.347745	0.347745	3.51786	2	0.589679	0.277703
NCC-DFSP5-C1_10 µM	JAK2	0.156391	0.156391	1.58208	3	0.166961	0.4337
NCC-DFSP5-C1_10 µM	JAK3	0.543226	0.543226	5.49538	1	0.744451	0.228302
NCC-DFSP5-C1_10 µM	KDR	-0.701703	-0.701703	-7.09856	2	-1.89667	0.0289354
NCC-DFSP5-C1_10 µM	LCK	0.18662	0.18662	1.88789	14	0.550162	0.291104
NCC-DFSP5-C1_10 µM	LYN	0.0544028	0.0544028	0.550349	2	-0.105308	0.458066
NCC-DFSP5-C1_10 µM	MAP2K1	-0.0300506	-0.0300506	-0.303998	1	-0.215947	0.414515
NCC-DFSP5-C1_10 µM	MAP2K3	0.660572	0.660572	6.68247	1	0.941037	0.173343
NCC-DFSP5-C1_10 µM	MAP2K4	0.660572	0.660572	6.68247	1	0.941037	0.173343
NCC-DFSP5-C1_10 µM	MAP2K6	0.486912	0.486912	4.92569	2	0.919393	0.178945
NCC-DFSP5-C1_10 µM	MAP3K5	0.660572	0.660572	6.68247	1	0.941037	0.173343
NCC-DFSP5-C1_10 µM	MAP3K6	0.660572	0.660572	6.68247	1	0.941037	0.173343
NCC-DFSP5-C1_10 µM	MET	0.251489	0.251489	2.54411	7	0.676546	0.249347
NCC-DFSP5-C1_10 µM	MST1R	0.343885	0.343885	3.47881	3	0.711006	0.23854
NCC-DFSP5-C1_10 µM	NTRK2	-0.23408	-0.23408	-2.36799	1	-0.557752	0.288507
NCC-DFSP5-C1_10 µM	PDGFRA	0.418114	0.418114	4.22972	2	0.756396	0.224706
NCC-DFSP5-C1_10 µM	PDGFRB	0.544268	0.544268	5.50592	4	1.49239	0.0677979
NCC-DFSP5-C1_10 µM	PKMYT1	0.630337	0.630337	6.3766	1	0.890385	0.18663
NCC-DFSP5-C1_10 µM	PTK2	0.0131685	0.0131685	0.133215	2	-0.203	0.419567
NCC-DFSP5-C1_10 µM	PTK6	0.771047	0.771047	7.80005	4	2.25223	0.012154
NCC-DFSP5-C1_10 µM	RET	0.27807	0.27807	2.81301	6	0.735436	0.231037
NCC-DFSP5-C1_10 µM	SRC	0.0457028	0.0457028	0.462338	20	-0.398193	0.345244
NCC-DFSP5-C1_10 µM	SRRM1	0.753933	0.753933	7.62693	1	1.09744	0.136224
NCC-DFSP5-C1_10 µM	SYK	-0.0307169	-0.0307169	-0.310738	4	-0.434126	0.332099
NCC-DFSP5-C1_10 µM	WEE1	0.110013	0.110013	1.11292	2	0.0264448	0.489451
NCC-DFSP5-C1_10 µM	ZAP70	0.370165	0.370165	3.74466	4	0.909052	0.181661
NCC-DFSP4-C1_0.1 µM	ABL1	-0.167514	-0.167514	-2.55552	9	-0.943434	0.172729
NCC-DFSP4-C1_0.1 µM	ABL2	-0.113231	-0.113231	-1.7274	1	-0.147058	0.441543
NCC-DFSP4-C1_0.1 µM	ALK	-0.322531	-0.322531	-4.92037	2	-1.12088	0.13117
NCC-DFSP4-C1_0.1 µM	BMX	-0.0848291	-0.0848291	-1.29411	3	-0.102988	0.458986
NCC-DFSP4-C1_0.1 µM	CSK	-0.119743	-0.119743	-1.82674	1	-0.167141	0.433629
NCC-DFSP4-C1_0.1 µM	EGFR	-0.116364	-0.116364	-1.7752	11	-0.519786	0.301606
NCC-DFSP4-C1_0.1 µM	EPHA2	-0.0868627	-0.0868627	-1.32514	2	-0.0929599	0.462968
NCC-DFSP4-C1_0.1 µM	EPHA3	-0.113231	-0.113231	-1.7274	1	-0.147058	0.441543
NCC-DFSP4-C1_0.1 µM	EPHA4	-0.0399231	-0.0399231	-0.609048	1	0.0790386	0.468501
NCC-DFSP4-C1_0.1 µM	EPHB2	-0.00840739	-0.00840739	-0.128259	1	0.176239	0.430053
NCC-DFSP4-C1_0.1 µM	ERBB2	-0.574457	-0.574457	-8.76363	2	-2.21971	0.0132193
NCC-DFSP4-C1_0.1 µM	FER	-0.142511	-0.142511	-2.17408	1	-0.237362	0.406188
NCC-DFSP4-C1_0.1 µM	FGR	0.0722433	0.0722433	1.10211	4	0.849964	0.197672
NCC-DFSP4-C1_0.1 µM	FLT1	-0.195881	-0.195881	-2.98826	2	-0.568465	0.284859
NCC-DFSP4-C1_0.1 µM	FYN	0.0509696	0.0509696	0.777568	5	0.803576	0.210821
NCC-DFSP4-C1_0.1 µM	HCK	-0.157984	-0.157984	-2.41012	1	-0.285084	0.38779
NCC-DFSP4-C1_0.1 µM	IGF1R	0.0551737	0.0551737	0.841703	3	0.644905	0.259494
NCC-DFSP4-C1_0.1 µM	INSR	0.0430563	0.0430563	0.656846	6	0.82049	0.205968
NCC-DFSP4-C1_0.1 µM	ITK	0.0127582	0.0127582	0.194633	2	0.341559	0.366342
NCC-DFSP4-C1_0.1 µM	JAK2	-0.183773	-0.183773	-2.80356	3	-0.631549	0.263841
NCC-DFSP4-C1_0.1 µM	JAK3	-0.157984	-0.157984	-2.41012	1	-0.285084	0.38779
NCC-DFSP4-C1_0.1 µM	KDR	-0.388674	-0.388674	-5.92943	2	-1.40938	0.0793619
NCC-DFSP4-C1_0.1 µM	LCK	-0.0215736	-0.0215736	-0.329116	14	0.507489	0.305906
NCC-DFSP4-C1_0.1 µM	LYN	0.148354	0.148354	2.26322	2	0.932991	0.175412
NCC-DFSP4-C1_0.1 µM	MAP2K1	-0.0307374	-0.0307374	-0.468914	1	0.107369	0.457248
NCC-DFSP4-C1_0.1 µM	MAP2K3	-1.24464	-1.24464	-18.9876	1	-3.63654	0.000138161
NCC-DFSP4-C1_0.1 µM	MAP2K4	-1.24464	-1.24464	-18.9876	1	-3.63654	0.000138161
NCC-DFSP4-C1_0.1 µM	MAP2K6	-0.281316	-0.281316	-4.29162	2	-0.94111	0.173324
NCC-DFSP4-C1_0.1 µM	MAP3K5	-1.24464	-1.24464	-18.9876	1	-3.63654	0.000138161
NCC-DFSP4-C1_0.1 µM	MAP3K6	-1.24464	-1.24464	-18.9876	1	-3.63654	0.000138161
NCC-DFSP4-C1_0.1 µM	MET	-0.162974	-0.162974	-2.48625	7	-0.794981	0.213312
NCC-DFSP4-C1_0.1 µM	MST1R	-0.214518	-0.214518	-3.27258	3	-0.795786	0.213078
NCC-DFSP4-C1_0.1 µM	NTRK2	0.101958	0.101958	1.55543	1	0.516629	0.302707
NCC-DFSP4-C1_0.1 µM	PDGFRA	-0.0784279	-0.0784279	-1.19646	2	-0.0561694	0.477603
NCC-DFSP4-C1_0.1 µM	PDGFRB	-0.209153	-0.209153	-3.19074	4	-0.885803	0.187862
NCC-DFSP4-C1_0.1 µM	PKMYT1	-0.605051	-0.605051	-9.23037	1	-1.66393	0.0480633
NCC-DFSP4-C1_0.1 µM	PTK2	0.054681	0.054681	0.834186	2	0.524414	0.299995
NCC-DFSP4-C1_0.1 µM	PTK6	0.167647	0.167647	2.55754	4	1.43845	0.0751527
NCC-DFSP4-C1_0.1 µM	RET	-0.177517	-0.177517	-2.70812	6	-0.845882	0.198809
NCC-DFSP4-C1_0.1 µM	SRC	0.0565781	0.0565781	0.863129	20	1.68451	0.0460416
NCC-DFSP4-C1_0.1 µM	SRRM1	0.282282	0.282282	4.30636	1	1.07278	0.141684
NCC-DFSP4-C1_0.1 µM	SYK	-0.132051	-0.132051	-2.01451	4	-0.410206	0.340827
NCC-DFSP4-C1_0.1 µM	WEE1	-0.29268	-0.29268	-4.46499	2	-0.990679	0.160921
NCC-DFSP4-C1_0.1 µM	ZAP70	0.0401201	0.0401201	0.612053	4	0.651816	0.25726
NCC-DFSP4-C1_1 µM	ABL1	0.0663131	0.0663131	3.91326	9	0.407401	0.341857
NCC-DFSP4-C1_1 µM	ABL2	-0.0900637	-0.0900637	-5.31482	1	-0.294363	0.38424
NCC-DFSP4-C1_1 µM	ALK	-0.201724	-0.201724	-11.9041	2	-0.850678	0.197474
NCC-DFSP4-C1_1 µM	BMX	0.163998	0.163998	9.67783	3	0.700637	0.241765
NCC-DFSP4-C1_1 µM	CSK	-0.0750257	-0.0750257	-4.4274	1	-0.252996	0.400136
NCC-DFSP4-C1_1 µM	EGFR	-0.0967376	-0.0967376	-5.70866	11	-1.03718	0.149826
NCC-DFSP4-C1_1 µM	EPHA2	0.00853267	0.00853267	0.503528	2	-0.0327289	0.486945
NCC-DFSP4-C1_1 µM	EPHA3	-0.0900637	-0.0900637	-5.31482	1	-0.294363	0.38424
NCC-DFSP4-C1_1 µM	EPHA4	0.175001	0.175001	10.3271	1	0.434779	0.331861
NCC-DFSP4-C1_1 µM	EPHB2	-0.000142825	-0.000142825	-0.00842837	1	-0.0470074	0.481254
NCC-DFSP4-C1_1 µM	ERBB2	-0.544527	-0.544527	-32.1335	2	-2.18426	0.0144716
NCC-DFSP4-C1_1 µM	FER	0.0394889	0.0394889	2.33031	1	0.0620119	0.475277
NCC-DFSP4-C1_1 µM	FGR	0.170829	0.170829	10.081	4	0.846609	0.198606
NCC-DFSP4-C1_1 µM	FLT1	-0.266648	-0.266648	-15.7354	2	-1.10324	0.134961
NCC-DFSP4-C1_1 µM	FYN	0.155576	0.155576	9.18082	5	0.852714	0.196909
NCC-DFSP4-C1_1 µM	HCK	-0.236451	-0.236451	-13.9534	1	-0.697046	0.242887
NCC-DFSP4-C1_1 µM	IGF1R	-0.110098	-0.110098	-6.49707	3	-0.605304	0.272489
NCC-DFSP4-C1_1 µM	INSR	0.30489	0.30489	17.9921	6	1.94019	0.0261782
NCC-DFSP4-C1_1 µM	ITK	0.0406362	0.0406362	2.39802	2	0.0921613	0.463285
NCC-DFSP4-C1_1 µM	JAK2	-0.0827152	-0.0827152	-4.88117	3	-0.474839	0.317451
NCC-DFSP4-C1_1 µM	JAK3	-0.236451	-0.236451	-13.9534	1	-0.697046	0.242887
NCC-DFSP4-C1_1 µM	KDR	-0.567049	-0.567049	-33.4626	2	-2.27187	0.011547
NCC-DFSP4-C1_1 µM	LCK	-0.0305636	-0.0305636	-1.80361	14	-0.488994	0.312423
NCC-DFSP4-C1_1 µM	LYN	0.00794137	0.00794137	0.468635	2	-0.0350291	0.486028
NCC-DFSP4-C1_1 µM	MAP2K1	0.412251	0.412251	24.3276	1	1.08741	0.138428
NCC-DFSP4-C1_1 µM	MAP2K3	-0.947373	-0.947373	-55.9062	1	-2.65266	0.00399306
NCC-DFSP4-C1_1 µM	MAP2K4	-0.947373	-0.947373	-55.9062	1	-2.65266	0.00399306
NCC-DFSP4-C1_1 µM	MAP2K6	-0.162141	-0.162141	-9.56821	2	-0.696687	0.242999
NCC-DFSP4-C1_1 µM	MAP3K5	-0.947373	-0.947373	-55.9062	1	-2.65266	0.00399306
NCC-DFSP4-C1_1 µM	MAP3K6	-0.947373	-0.947373	-55.9062	1	-2.65266	0.00399306
NCC-DFSP4-C1_1 µM	MET	0.137271	0.137271	8.10064	7	0.875725	0.19059
NCC-DFSP4-C1_1 µM	MST1R	0.282295	0.282295	16.6587	3	1.26427	0.103067
NCC-DFSP4-C1_1 µM	NTRK2	0.181217	0.181217	10.694	1	0.451879	0.325678
NCC-DFSP4-C1_1 µM	PDGFRA	0.347184	0.347184	20.488	2	1.2847	0.0994479
NCC-DFSP4-C1_1 µM	PDGFRB	0.0954577	0.0954577	5.63313	4	0.431943	0.332892
NCC-DFSP4-C1_1 µM	PKMYT1	-0.220097	-0.220097	-12.9883	1	-0.65206	0.257181
NCC-DFSP4-C1_1 µM	PTK2	0.0610031	0.0610031	3.5999	2	0.171393	0.431957
NCC-DFSP4-C1_1 µM	PTK6	0.276931	0.276931	16.3422	4	1.43034	0.0763097
NCC-DFSP4-C1_1 µM	RET	-0.0431607	-0.0431607	-2.54699	6	-0.405002	0.342738
NCC-DFSP4-C1_1 µM	SRC	-0.0772541	-0.0772541	-4.5589	20	-1.15885	0.12326
NCC-DFSP4-C1_1 µM	SRRM1	0.316193	0.316193	18.6591	1	0.823173	0.205205
NCC-DFSP4-C1_1 µM	SYK	-0.104162	-0.104162	-6.1468	4	-0.666289	0.252613
NCC-DFSP4-C1_1 µM	WEE1	-0.172836	-0.172836	-10.1994	2	-0.738295	0.230168
NCC-DFSP4-C1_1 µM	ZAP70	0.00709063	0.00709063	0.418431	4	-0.0542192	0.47838
NCC-DFSP4-C1_10 µM	ABL1	0.117317	0.117317	1.30222	9	0.165353	0.434333
NCC-DFSP4-C1_10 µM	ABL2	-0.232077	-0.232077	-2.57606	1	-0.652188	0.25714
NCC-DFSP4-C1_10 µM	ALK	-0.450686	-0.450686	-5.00262	2	-1.54819	0.0607887
NCC-DFSP4-C1_10 µM	BMX	-0.0194372	-0.0194372	-0.215753	3	-0.384037	0.350475
NCC-DFSP4-C1_10 µM	CSK	-0.0223181	-0.0223181	-0.247732	1	-0.227556	0.409996
NCC-DFSP4-C1_10 µM	EGFR	0.0406325	0.0406325	0.451021	11	-0.332062	0.369921
NCC-DFSP4-C1_10 µM	EPHA2	-0.437617	-0.437617	-4.85756	2	-1.51077	0.0654231
NCC-DFSP4-C1_10 µM	EPHA3	-0.232077	-0.232077	-2.57606	1	-0.652188	0.25714
NCC-DFSP4-C1_10 µM	EPHA4	0.436627	0.436627	4.84657	1	0.701522	0.241489
NCC-DFSP4-C1_10 µM	EPHB2	-0.148159	-0.148159	-1.64457	1	-0.482306	0.314794
NCC-DFSP4-C1_10 µM	ERBB2	0.06394	0.06394	0.709735	2	-0.0748646	0.470161
NCC-DFSP4-C1_10 µM	FER	0.152482	0.152482	1.69256	1	0.126306	0.449745
NCC-DFSP4-C1_10 µM	FGR	-0.019912	-0.019912	-0.221024	4	-0.44537	0.328026
NCC-DFSP4-C1_10 µM	FLT1	0.154965	0.154965	1.72011	2	0.18573	0.426328
NCC-DFSP4-C1_10 µM	FYN	0.0781144	0.0781144	0.867072	5	-0.0542088	0.478384
NCC-DFSP4-C1_10 µM	HCK	0.145132	0.145132	1.61097	1	0.111426	0.455639
NCC-DFSP4-C1_10 µM	IGF1R	-0.274654	-0.274654	-3.04867	3	-1.27891	0.100464
NCC-DFSP4-C1_10 µM	INSR	0.556427	0.556427	6.17635	6	2.31242	0.0103773
NCC-DFSP4-C1_10 µM	ITK	0.109988	0.109988	1.22087	2	0.0569676	0.477286
NCC-DFSP4-C1_10 µM	JAK2	0.35476	0.35476	3.93785	3	0.928019	0.176699
NCC-DFSP4-C1_10 µM	JAK3	0.145132	0.145132	1.61097	1	0.111426	0.455639
NCC-DFSP4-C1_10 µM	KDR	-0.262279	-0.262279	-2.9113	2	-1.0088	0.156536
NCC-DFSP4-C1_10 µM	LCK	0.140882	0.140882	1.5638	14	0.38473	0.350219
NCC-DFSP4-C1_10 µM	LYN	0.15169	0.15169	1.68377	2	0.176356	0.430007
NCC-DFSP4-C1_10 µM	MAP2K1	0.441712	0.441712	4.90301	1	0.711816	0.238289
NCC-DFSP4-C1_10 µM	MAP2K3	0.455793	0.455793	5.05931	1	0.74032	0.229553
NCC-DFSP4-C1_10 µM	MAP2K4	0.455793	0.455793	5.05931	1	0.74032	0.229553
NCC-DFSP4-C1_10 µM	MAP2K6	0.52311	0.52311	5.80653	2	1.23969	0.107544
NCC-DFSP4-C1_10 µM	MAP3K5	0.455793	0.455793	5.05931	1	0.74032	0.229553
NCC-DFSP4-C1_10 µM	MAP3K6	0.455793	0.455793	5.05931	1	0.74032	0.229553
NCC-DFSP4-C1_10 µM	MET	0.00337072	0.00337072	0.0374151	7	-0.464468	0.321156
NCC-DFSP4-C1_10 µM	MST1R	0.183373	0.183373	2.03545	3	0.327081	0.371803
NCC-DFSP4-C1_10 µM	NTRK2	0.143069	0.143069	1.58806	1	0.107249	0.457296
NCC-DFSP4-C1_10 µM	PDGFRA	0.577991	0.577991	6.41572	2	1.39681	0.081235
NCC-DFSP4-C1_10 µM	PDGFRB	0.516375	0.516375	5.73178	4	1.72593	0.0421804
NCC-DFSP4-C1_10 µM	PKMYT1	0.214863	0.214863	2.38499	1	0.252588	0.400293
NCC-DFSP4-C1_10 µM	PTK2	0.0054727	0.0054727	0.0607471	2	-0.242251	0.404293
NCC-DFSP4-C1_10 µM	PTK6	0.56222	0.56222	6.24066	4	1.91154	0.0279676
NCC-DFSP4-C1_10 µM	RET	0.266416	0.266416	2.95723	6	0.874348	0.190964
NCC-DFSP4-C1_10 µM	SRC	-0.177061	-0.177061	-1.96538	20	-2.41859	0.00779036
NCC-DFSP4-C1_10 µM	SRRM1	0.470266	0.470266	5.21997	1	0.76962	0.220763
NCC-DFSP4-C1_10 µM	SYK	-0.0271712	-0.0271712	-0.301601	4	-0.474761	0.317479
NCC-DFSP4-C1_10 µM	WEE1	-0.081424	-0.081424	-0.903808	2	-0.491027	0.311704
NCC-DFSP4-C1_10 µM	ZAP70	0.15224	0.15224	1.68987	4	0.251632	0.400663
