# Supplementary material for: Pharmacokinomic Profiling Using Patient-Derived Cell Lines Predicts Sensitivity to Imatinib in Dermatofibrosarcoma Protuberans
Source: Cells. 2025 Jun 11;14(12):884. doi: 10.3390/cells14120884 (PMC12190883; doi:10.3390/cells14120884)
Supplement: Supplementary file 1 [file cells-14-00884-s001.zip › TableS7_correlation_data_summary_drug_enrichment_20241206.xlsx]

## Sheet: correlation_data_summary_drug_e
Table S7: List of correlation analysis data between imatinib drug sensitivity and changes in kinase activity
ID	Kinase	Correlation value	P value
1	ABL1	0.936342	0.0636585
2	ABL2	-0.465691	0.534309
3	ALK	-0.0834706	0.916529
4	BMX	0.811784	0.188216
5	CSK	0.88594	0.11406
6	EGFR	0.628117	0.371883
7	EPHA2	-0.899089	0.100911
8	EPHA3	-0.465691	0.534309
9	EPHA4	0.786599	0.213401
10	EPHB2	0.541621	0.458379
11	ERBB2	0.75775	0.24225
12	FER	0.95575	0.0442502
13	FGR	-0.94798	0.0520199
14	FLT1	0.983462	0.0165384
15	FYN	-0.157989	0.842011
16	HCK	0.517663	0.482337
17	IGF1R	-0.0635266	0.936473
18	INSR	0.802284	0.197716
19	ITK	0.978113	0.0218868
20	JAK2	0.63978	0.36022
21	JAK3	0.517663	0.482337
22	KDR	-0.791449	0.208551
23	LCK	0.435451	0.564549
24	LYN	0.100572	0.899428
25	MAP2K1	0.388934	0.611066
26	MAP2K3	0.781375	0.218625
27	MAP2K4	0.781375	0.218625
28	MAP2K6	-0.121801	0.878199
29	MAP3K5	0.781375	0.218625
30	MAP3K6	0.781375	0.218625
31	MET	0.900458	0.0995422
32	MST1R	0.565708	0.434292
33	NTRK2	0.617256	0.382744
34	PDGFRA	0.908585	0.0914152
35	PDGFRB	0.969311	0.0306887
36	PKMYT1	0.928479	0.0715213
37	PTK2	-0.912185	0.0878149
38	PTK6	0.650172	0.349828
39	RET	0.76557	0.23443
40	SRC	0.467379	0.532621
41	SRRM1	0.43297	0.56703
42	SYK	0.420488	0.579512
43	WEE1	0.743374	0.256626
44	ZAP70	0.82114	0.17886
