# Supplementary material for: Pharmacokinomic Profiling Using Patient-Derived Cell Lines Predicts Sensitivity to Imatinib in Dermatofibrosarcoma Protuberans
Source: Cells. 2025 Jun 11;14(12):884. doi: 10.3390/cells14120884 (PMC12190883; doi:10.3390/cells14120884)
Supplement: Supplementary file 1 [file cells-14-00884-s001.zip › TableS8_Cell line list.xlsx]

## Sheet: Sheet1
Table S8 List of DFSP cell lines in the cell line database, Cellosaurus
Accession	Cell line name	Cell line collections	Gender	Age	Publications
CVCL_N706	DFSP	ND	Female	69Y	PubMed=2600273
CVCL_0729	Hs 357.T	ATCC; CRL-7252 - discontinued	Female	56Y	PubMed=NA
CVCL_0831	Hs 63.T	ATCC; CRL-7043	Female	34Y	PubMed=6500159
CVCL_1039	Hs 941.T	ATCC; CRL-7692 - discontinued	Male	26Y	PubMed=6500159
CVCL_D4A8	MDFSP-S1	ND	Female	47Y	PubMed=37610680
ATCC: American Type Culture Collection, NA: not available, ND: No description
